# Supplementary material for: catena-Poly[[bis­[aqua­(1,10-phenanthroline)lead(II)]-bis­(μ3-2-hy­droxy-5-sulfonato­benzoato)] acetic acid monosolvate]
Source: Acta Crystallogr Sect E Struct Rep Online. 2012 Jun 13;68(Pt 7):m878–9. doi: 10.1107/S160053681202421X (PMC3393157; doi:10.1107/S160053681202421X)
Supplement: Supplementary file 1 [file e-68-0m878-sup1.cif]

##############################################################################
#                                                                            #
# This CIF contains the data in a paper accepted for publication in          #
# Acta Crystallographica Section E. It conforms to the requirements of       #
# Notes for Authors for Acta Crystallographica Section E, and has been       #
# peer reviewed under the auspices of the IUCr Commission on Journals.       #
#                                                                            #
# Full details of the Crystallographic Information File format               #
# are given in the paper "The Crystallographic Information File (CIF):       #
# a New Standard Archive File for Crystallography" by S. R. Hall, F. H.      #
# Allen and I. D. Brown [Acta Cryst. (1991), A47, 655-685].                  #
#                                                                            #
# The current version of the core CIF dictionary is obtainable from          #
# ftp://ftp.iucr.org/pub/cif_core.dic.                                       #
#                                                                            #
# Software is freely available for graphical display of the structure(s)     #
# in this CIF. For information consult the CIF software page                 #
# http://www.iucr.org/resources/cif/software.                                #
#                                                                            #
# This file may be used for bona fide research purposes within the           #
# scientific community so long as proper attribution is given to the journal # 
# article from which it was obtained.                                        #
#                                                                            #
##############################################################################
data_I
_audit_creation_method     CrysAlisPro
_chemical_name_systematic
;
<i>catena</i>-Poly[[bis[aqua(1,10-phenanthroline)lead(II)]-bis(\m~3~-2-hydroxy-
5-sulfonatobenzoato)] acetic acid monosolvate]
;
_chemical_name_common     ?
_chemical_formula_moiety     'C38 H28 N4 O14 Pb2 S2, C2 H4 O'
_chemical_formula_sum     'C40 H32 N4 O16 Pb2 S2'
_chemical_formula_iupac
                           '[Pb2 (C7 H4 O6 S)2 (C12 H8 N2)2 (H2 O)2] , C2 H4 O2'
_chemical_formula_weight     1303.24
_chemical_melting_point     ?
_symmetry_cell_setting     triclinic
_symmetry_space_group_name_H-M     'P -1'
_symmetry_space_group_name_hall     '-P 1'
loop_
    _symmetry_equiv_pos_as_xyz
    'x, y, z'
    '-x, -y, -z'
_cell_length_a     9.7372(7)
_cell_length_b     10.1619(5)
_cell_length_c     11.6637(5)
_cell_angle_alpha     74.171(4)
_cell_angle_beta     74.379(5)
_cell_angle_gamma     79.748(5)
_cell_volume     1062.50(11)
_cell_formula_units_Z     1
_cell_measurement_reflns_used     4152
_cell_measurement_theta_min     2.45
_cell_measurement_theta_max     28.44
_cell_measurement_temperature     293(2)
_exptl_crystal_description     block
_exptl_crystal_colour     colourless
_exptl_crystal_size_max     0.15
_exptl_crystal_size_mid     0.13
_exptl_crystal_size_min     0.12
_exptl_crystal_density_diffrn     2.037
_exptl_crystal_density_meas     ?
_exptl_crystal_density_method     'not measured'
_exptl_crystal_F_000     624
_exptl_absorpt_coefficient_mu     8.089
_exptl_absorpt_correction_type     multi-scan
_exptl_absorpt_process_details     '(CrysAlis PRO; Oxford Diffraction, 2011)'
_exptl_absorpt_correction_T_min     0.309
_exptl_absorpt_correction_T_max     0.379
_exptl_special_details     ?
_diffrn_ambient_temperature     293(2)
_diffrn_radiation_type     MoK\a
_diffrn_radiation_wavelength     0.71073
_diffrn_radiation_source     'fine-focus sealed tube'
_diffrn_radiation_monochromator     graphite
_diffrn_measurement_device_type     'Oxford Xcalibur CCD'
_diffrn_measurement_method     \w
_diffrn_detector_area_resol_mean     16.2563
_diffrn_reflns_number     6374
_diffrn_reflns_av_R_equivalents     0.0360
_diffrn_reflns_av_sigmaI/netI     0.0430
_diffrn_reflns_theta_min     3.12
_diffrn_reflns_theta_max     25.00
_diffrn_reflns_theta_full     25.00
_diffrn_measured_fraction_theta_max     0.985
_diffrn_measured_fraction_theta_full     0.985
_diffrn_reflns_limit_h_min     -11
_diffrn_reflns_limit_h_max     9
_diffrn_reflns_limit_k_min     -12
_diffrn_reflns_limit_k_max     12
_diffrn_reflns_limit_l_min     -13
_diffrn_reflns_limit_l_max     13
_diffrn_standards_number     0
_diffrn_standards_interval_count     .
_diffrn_standards_interval_time     .
_diffrn_standards_decay_%     ?
_refine_special_details
;
Refinement of <i>F</i>^2^ against ALL reflections. The weighted <i>R</i>-factor
<i>wR</i> and goodness of fit <i>S</i> are based on <i>F</i>^2^, conventional
<i>R</i>-factors <i>R</i> are based on <i>F</i>, with <i>F</i> set to zero for
negative <i>F</i>^2^. The threshold expression of <i>F</i>^2^ >
\s(<i>F</i>^2^) is used only for calculating <i>R</i>-factors(gt) <i>etc</i>.
and is not relevant to the choice of reflections for refinement.
<i>R</i>-factors based on <i>F</i>^2^ are statistically about twice as large
as those based on <i>F</i>, and <i>R</i>-factors based on ALL data will be
even larger.
;
_reflns_number_total     3745
_reflns_number_gt     3438
_reflns_threshold_expression     I>2\s(I)
_refine_ls_structure_factor_coef     Fsqd
_refine_ls_matrix_type     full
_refine_ls_R_factor_all     0.0297
_refine_ls_R_factor_gt     0.0265
_refine_ls_wR_factor_gt     0.0626
_refine_ls_wR_factor_ref     0.0640
_refine_ls_goodness_of_fit_ref     1.053
_refine_ls_restrained_S_all     1.067
_refine_ls_number_reflns     3745
_refine_ls_number_parameters     310
_refine_ls_number_restraints     28
_refine_ls_hydrogen_treatment     constr
_refine_ls_weighting_scheme     calc
_refine_ls_weighting_details
       'calc w = 1/[\s^2^(Fo^2^)+(0.0245P)^2^+1.8039P] where P=(Fo^2^+2Fc^2^)/3'
_atom_sites_solution_hydrogens     geom
_atom_sites_solution_primary     direct
_atom_sites_solution_secondary     difmap
_refine_ls_shift/su_max     0.002
_refine_ls_shift/su_mean     0.000
_refine_diff_density_max     1.829
_refine_diff_density_min     -0.842
_refine_ls_extinction_method     none
_refine_ls_extinction_coef     ?
loop_
    _atom_type_symbol
    _atom_type_description
    _atom_type_scat_dispersion_real
    _atom_type_scat_dispersion_imag
    _atom_type_scat_source
    'C' 'C' 0.0033 0.0016
                         'International Tables Vol C Tables 4.2.6.8 and 6.1.1.4'
    'H' 'H' 0.0000 0.0000
                         'International Tables Vol C Tables 4.2.6.8 and 6.1.1.4'
    'O' 'O' 0.0106 0.0060
                         'International Tables Vol C Tables 4.2.6.8 and 6.1.1.4'
    'N' 'N' 0.0061 0.0033
                         'International Tables Vol C Tables 4.2.6.8 and 6.1.1.4'
    'S' 'S' 0.1246 0.1234
                         'International Tables Vol C Tables 4.2.6.8 and 6.1.1.4'
    'Pb' 'Pb' -3.3944 10.1111
                         'International Tables Vol C Tables 4.2.6.8 and 6.1.1.4'
_computing_data_collection     'CrysAlis PRO (Oxford Diffraction, 2011)'
_computing_cell_refinement     'CrysAlis PRO (Oxford Diffraction, 2011)'
_computing_data_reduction     'CrysAlis PRO (Oxford Diffraction, 2011)'
_computing_structure_solution     'SHELXS97 (Sheldrick, 2008)'
_computing_structure_refinement     'SHELXL97 (Sheldrick, 2008)'
_computing_molecular_graphics
;
ORTEP-3 for Windows (Farrugia, 1997) and DIAMOND (Brandenburg,
2006)
;
_computing_publication_material     'publCIF (Westrip, 2010)'
loop_
    _atom_site_type_symbol
    _atom_site_label
    _atom_site_fract_x
    _atom_site_fract_y
    _atom_site_fract_z
    _atom_site_U_iso_or_equiv
    _atom_site_adp_type
    _atom_site_calc_flag
    _atom_site_refinement_flags
    _atom_site_occupancy
    _atom_site_symmetry_multiplicity
    _atom_site_disorder_assembly
    _atom_site_disorder_group
    Pb Pb1 0.189696(15) 0.433942(12) 0.821869(11) 0.02627(4) Uani d . 1 1 . .
    S S1 0.22096(9) 0.49032(9) 0.11157(7) 0.0246(2) Uani d . 1 1 . .
    O O1 0.2783(3) 0.3880(3) 0.0395(2) 0.0432(8) Uani d . 1 1 . .
    O O2 0.3283(3) 0.5673(3) 0.1171(3) 0.0458(8) Uani d . 1 1 . .
    O O3 0.0989(3) 0.5773(3) 0.0720(3) 0.0491(9) Uani d . 1 1 . .
    O O4 -0.0031(3) 0.1689(3) 0.6124(2) 0.0383(7) Uani d . 1 1 . .
    H H4 -0.0007 0.2086 0.6642 0.057 Uiso calc R 1 1 . .
    O O5 0.2292(3) 0.4891(3) 0.5720(2) 0.0382(7) Uani d . 1 1 . .
    O O6 0.1091(3) 0.3183(3) 0.6945(2) 0.0364(7) Uani d . 1 1 . .
    O O7 0.4185(4) 0.5870(4) 0.7930(4) 0.0693(11) Uani d . 1 1 . .
    H H7B 0.3910 0.6512 0.8307 0.104 Uiso d R 1 1 . .
    H H7A 0.4854 0.5373 0.8243 0.104 Uiso d R 1 1 . .
    N N1 0.1815(3) 0.1900(3) 0.9396(2) 0.0254(7) Uani d . 1 1 . .
    N N2 0.4095(3) 0.2831(3) 0.7557(3) 0.0288(8) Uani d . 1 1 . .
    C C1 0.2972(4) 0.0991(3) 0.9122(3) 0.0269(8) Uani d . 1 1 . .
    C C2 0.0744(4) 0.1459(4) 1.0323(3) 0.0295(9) Uani d . 1 1 . .
    H H2 -0.0063 0.2078 1.0504 0.035 Uiso calc R 1 1 . .
    C C3 0.0764(4) 0.0128(4) 1.1034(3) 0.0347(10) Uani d . 1 1 . .
    H H3 0.0005 -0.0124 1.1701 0.042 Uiso calc R 1 1 . .
    C C4 0.1901(5) -0.0810(4) 1.0751(3) 0.0380(10) Uani d . 1 1 . .
    H H4A 0.1906 -0.1718 1.1205 0.046 Uiso calc R 1 1 . .
    C C5 0.3070(4) -0.0411(4) 0.9775(3) 0.0306(9) Uani d . 1 1 . .
    C C6 0.4306(5) -0.1315(4) 0.9431(4) 0.0404(11) Uani d . 1 1 . .
    H H6 0.4355 -0.2236 0.9850 0.048 Uiso calc R 1 1 . .
    C C7 0.5421(5) -0.0859(4) 0.8498(4) 0.0411(11) Uani d . 1 1 . .
    H H7 0.6222 -0.1473 0.8287 0.049 Uiso calc R 1 1 . .
    C C8 0.5379(4) 0.0553(4) 0.7835(3) 0.0313(9) Uani d . 1 1 . .
    C C9 0.6530(4) 0.1072(4) 0.6884(4) 0.0376(10) Uani d . 1 1 . .
    H H9 0.7353 0.0491 0.6652 0.045 Uiso calc R 1 1 . .
    C C10 0.6423(4) 0.2446(4) 0.6304(4) 0.0368(10) Uani d . 1 1 . .
    H H10 0.7175 0.2806 0.5678 0.044 Uiso calc R 1 1 . .
    C C11 0.5202(4) 0.3280(4) 0.6656(3) 0.0346(10) Uani d . 1 1 . .
    H H11 0.5140 0.4205 0.6248 0.041 Uiso calc R 1 1 . .
    C C12 0.4181(4) 0.1465(3) 0.8141(3) 0.0272(9) Uani d . 1 1 . .
    C C13 0.1267(4) 0.3569(3) 0.4810(3) 0.0231(8) Uani d . 1 1 . .
    C C14 0.0492(4) 0.2454(4) 0.5000(3) 0.0262(9) Uani d . 1 1 . .
    C C15 0.0285(4) 0.2095(4) 0.3998(3) 0.0342(10) Uani d . 1 1 . .
    H H15 -0.0212 0.1349 0.4117 0.041 Uiso calc R 1 1 . .
    C C16 0.0813(4) 0.2838(4) 0.2825(3) 0.0297(9) Uani d . 1 1 . .
    H H16 0.0666 0.2594 0.2158 0.036 Uiso calc R 1 1 . .
    C C17 0.1568(4) 0.3956(3) 0.2634(3) 0.0229(8) Uani d . 1 1 . .
    C C18 0.1787(3) 0.4310(3) 0.3625(3) 0.0217(8) Uani d . 1 1 . .
    H H18 0.2289 0.5055 0.3499 0.026 Uiso calc R 1 1 . .
    C C19 0.1577(4) 0.3934(4) 0.5883(3) 0.0275(9) Uani d . 1 1 . .
    O O8 0.52594(15) 1.0143(5) 0.4767(3) 0.0604(17) Uani d PDU 0.50 1 A -1
    H H8 0.4666 1.0824 0.4693 0.091 Uiso calc PR 0.50 1 A -1
    O O9 0.5369(3) 0.8114(4) 0.5772(5) 0.0472(15) Uani d PDU 0.50 1 A -1
    C C20 0.3157(9) 0.9480(4) 0.6248(6) 0.055(2) Uani d PDU 0.50 1 A -1
    H H20A 0.2969 0.8956 0.7083 0.082 Uiso calc PR 0.50 1 A -1
    H H20B 0.2530 0.9270 0.5829 0.082 Uiso calc PR 0.50 1 A -1
    H H20C 0.2993 1.0445 0.6231 0.082 Uiso calc PR 0.50 1 A -1
    C C21 0.4666(8) 0.9126(7) 0.5634(7) 0.048(2) Uani d PDU 0.50 1 A -1
loop_
    _atom_site_aniso_label
    _atom_site_aniso_U_11
    _atom_site_aniso_U_22
    _atom_site_aniso_U_33
    _atom_site_aniso_U_12
    _atom_site_aniso_U_13
    _atom_site_aniso_U_23
    Pb1 0.03519(7) 0.02124(7) 0.02146(6) -0.00169(5) -0.00812(5) -0.00301(5)
    S1 0.0322(4) 0.0227(4) 0.0179(4) -0.0038(3) -0.0059(3) -0.0025(3)
    O1 0.0686(19) 0.0337(14) 0.0251(13) -0.0031(14) -0.0067(12) -0.0094(11)
    O2 0.0594(16) 0.0478(16) 0.0329(14) -0.0329(13) -0.0095(12) 0.0017(12)
    O3 0.0382(15) 0.0552(18) 0.0336(15) 0.0070(14) -0.0060(12) 0.0127(13)
    O4 0.0428(15) 0.0428(15) 0.0243(13) -0.0212(12) -0.0008(11) 0.0039(11)
    O5 0.0516(15) 0.0403(14) 0.0297(12) -0.0105(12) -0.0177(11) -0.0082(11)
    O6 0.0495(15) 0.0422(15) 0.0185(11) -0.0128(12) -0.0095(11) -0.0027(10)
    O7 0.069(2) 0.0504(19) 0.087(3) -0.0183(17) -0.0103(19) -0.0140(18)
    N1 0.0366(15) 0.0219(14) 0.0202(13) -0.0090(12) -0.0092(11) -0.0028(11)
    N2 0.0364(16) 0.0230(14) 0.0267(14) -0.0075(13) -0.0093(12) -0.0008(12)
    C1 0.0422(18) 0.0198(16) 0.0242(16) -0.0086(14) -0.0155(14) -0.0035(13)
    C2 0.0375(19) 0.0298(18) 0.0226(16) -0.0102(15) -0.0076(14) -0.0039(14)
    C3 0.045(2) 0.034(2) 0.0244(18) -0.0142(17) -0.0074(16) -0.0001(15)
    C4 0.058(2) 0.0277(19) 0.0299(19) -0.0206(17) -0.0156(17) 0.0060(15)
    C5 0.046(2) 0.0229(17) 0.0282(17) -0.0092(15) -0.0196(15) -0.0014(14)
    C6 0.057(2) 0.0224(18) 0.045(2) -0.0028(17) -0.0269(18) -0.0005(16)
    C7 0.051(2) 0.0279(19) 0.049(2) 0.0030(18) -0.0229(18) -0.0090(17)
    C8 0.0362(18) 0.0253(17) 0.0379(18) -0.0001(15) -0.0169(15) -0.0103(14)
    C9 0.0322(19) 0.041(2) 0.042(2) -0.0001(17) -0.0122(16) -0.0127(17)
    C10 0.032(2) 0.039(2) 0.037(2) -0.0086(17) -0.0030(16) -0.0074(17)
    C11 0.037(2) 0.0315(19) 0.0325(19) -0.0107(16) -0.0061(16) -0.0017(16)
    C12 0.0346(18) 0.0212(16) 0.0294(17) -0.0062(14) -0.0141(14) -0.0033(13)
    C13 0.0235(16) 0.0239(16) 0.0228(15) 0.0007(13) -0.0084(13) -0.0064(13)
    C14 0.0237(16) 0.0279(18) 0.0247(17) -0.0043(14) -0.0042(13) -0.0030(14)
    C15 0.040(2) 0.0307(18) 0.0345(19) -0.0175(16) -0.0059(16) -0.0061(15)
    C16 0.0372(19) 0.0290(18) 0.0267(17) -0.0106(15) -0.0085(14) -0.0076(14)
    C17 0.0252(16) 0.0229(16) 0.0203(15) -0.0038(14) -0.0043(13) -0.0050(13)
    C18 0.0234(16) 0.0201(16) 0.0216(15) -0.0041(13) -0.0061(13) -0.0033(12)
    C19 0.0295(18) 0.0284(18) 0.0264(17) 0.0026(15) -0.0102(14) -0.0095(14)
    O8 0.055(3) 0.059(3) 0.063(3) 0.004(2) -0.014(2) -0.014(2)
    O9 0.042(2) 0.051(3) 0.051(2) 0.024(2) -0.022(2) -0.022(2)
    C20 0.048(3) 0.073(4) 0.054(3) 0.008(3) -0.018(3) -0.036(3)
    C21 0.049(3) 0.050(3) 0.049(3) -0.006(3) -0.018(3) -0.010(3)
_geom_special_details
;
All e.s.d.'s (except the e.s.d. in the dihedral angle between two l.s. planes)
are estimated using the full covariance matrix. The cell e.s.d.'s are taken
into account individually in the estimation of e.s.d.'s in distances, angles
and torsion angles; correlations between e.s.d.'s in cell parameters are only
used when they are defined by crystal symmetry. An approximate (isotropic)
treatment of cell e.s.d.'s is used for estimating e.s.d.'s involving l.s.
planes.
;
loop_
    _geom_bond_atom_site_label_1
    _geom_bond_atom_site_label_2
    _geom_bond_site_symmetry_2
    _geom_bond_distance
    _geom_bond_publ_flag
    Pb1 O6 . 2.472(3) yes
    Pb1 N2 . 2.473(3) yes
    Pb1 N1 . 2.488(3) yes
    Pb1 O5 . 2.745(3) yes
    Pb1 O3 2_566 2.757(3) yes
    Pb1 O7 . 2.835(4) yes
    Pb1 O1 1_556 2.7920(10)
                          yes
    S1 O2 . 1.436(3) ?
    S1 O3 . 1.451(3) ?
    S1 O1 . 1.454(3) ?
    S1 C17 . 1.772(3) ?
    O3 Pb1 2_566 2.757(3) ?
    O4 C14 . 1.345(4) ?
    O4 H4 . 0.8200 ?
    O5 C19 . 1.239(5) ?
    O6 C19 . 1.280(4) ?
    O7 H7B . 0.8501 ?
    O7 H7A . 0.8500 ?
    N1 C2 . 1.324(4) ?
    N1 C1 . 1.349(4) ?
    N2 C11 . 1.333(5) ?
    N2 C12 . 1.368(4) ?
    C1 C5 . 1.421(5) ?
    C1 C12 . 1.450(5) ?
    C2 C3 . 1.381(5) ?
    C2 H2 . 0.9300 ?
    C3 C4 . 1.357(6) ?
    C3 H3 . 0.9300 ?
    C4 C5 . 1.404(5) ?
    C4 H4A . 0.9300 ?
    C5 C6 . 1.414(5) ?
    C6 C7 . 1.359(6) ?
    C6 H6 . 0.9300 ?
    C7 C8 . 1.432(5) ?
    C7 H7 . 0.9300 ?
    C8 C12 . 1.385(5) ?
    C8 C9 . 1.410(5) ?
    C9 C10 . 1.375(6) ?
    C9 H9 . 0.9300 ?
    C10 C11 . 1.367(5) ?
    C10 H10 . 0.9300 ?
    C11 H11 . 0.9300 ?
    C13 C18 . 1.387(4) ?
    C13 C14 . 1.407(5) ?
    C13 C19 . 1.513(5) ?
    C14 C15 . 1.388(6) ?
    C15 C16 . 1.379(5) ?
    C15 H15 . 0.9300 ?
    C16 C17 . 1.397(5) ?
    C16 H16 . 0.9300 ?
    C17 C18 . 1.378(5) ?
    C18 H18 . 0.9300 ?
    O8 C21 . 1.324(7) ?
    O8 H8 . 0.8200 ?
    O9 C21 . 1.127(8) ?
    C20 C21 . 1.479(10) ?
    C20 H20A . 0.9600 ?
    C20 H20B . 0.9600 ?
    C20 H20C . 0.9600 ?
loop_
    _geom_angle_atom_site_label_1
    _geom_angle_atom_site_label_2
    _geom_angle_atom_site_label_3
    _geom_angle_site_symmetry_1
    _geom_angle_site_symmetry_3
    _geom_angle
    _geom_angle_publ_flag
    O6 Pb1 N2 . . 78.58(10) ?
    O6 Pb1 N1 . . 74.87(9) ?
    N2 Pb1 N1 . . 67.00(9) ?
    O6 Pb1 O5 . . 49.83(8) ?
    N2 Pb1 O5 . . 75.83(9) ?
    N1 Pb1 O5 . . 118.07(9) ?
    O6 Pb1 O3 . 2_566 76.29(10) ?
    N2 Pb1 O3 . 2_566 140.58(10) ?
    N1 Pb1 O3 . 2_566 77.36(9) ?
    O5 Pb1 O3 . 2_566 108.70(9) ?
    O6 Pb1 O7 . . 136.69(10) ?
    N2 Pb1 O7 . . 75.24(10) ?
    N1 Pb1 O7 . . 123.15(10) ?
    O5 Pb1 O7 . . 90.23(10) ?
    O3 Pb1 O7 2_566 . 141.81(11) ?
    O2 S1 O3 . . 113.04(19) ?
    O2 S1 O1 . . 113.22(19) ?
    O3 S1 O1 . . 111.07(19) ?
    O2 S1 C17 . . 106.19(17) ?
    O3 S1 C17 . . 107.19(16) ?
    O1 S1 C17 . . 105.53(16) ?
    S1 O3 Pb1 . 2_566 128.98(15) ?
    C14 O4 H4 . . 109.5 ?
    C19 O5 Pb1 . . 87.7(2) ?
    C19 O6 Pb1 . . 99.6(2) ?
    Pb1 O7 H7B . . 111.1 ?
    Pb1 O7 H7A . . 111.5 ?
    H7B O7 H7A . . 105.1 ?
    C2 N1 C1 . . 118.1(3) ?
    C2 N1 Pb1 . . 123.9(2) ?
    C1 N1 Pb1 . . 117.9(2) ?
    C11 N2 C12 . . 118.2(3) ?
    C11 N2 Pb1 . . 123.3(2) ?
    C12 N2 Pb1 . . 118.5(2) ?
    N1 C1 C5 . . 122.7(3) ?
    N1 C1 C12 . . 119.0(3) ?
    C5 C1 C12 . . 118.3(3) ?
    N1 C2 C3 . . 123.4(3) ?
    N1 C2 H2 . . 118.3 ?
    C3 C2 H2 . . 118.3 ?
    C4 C3 C2 . . 119.3(3) ?
    C4 C3 H3 . . 120.3 ?
    C2 C3 H3 . . 120.3 ?
    C3 C4 C5 . . 120.1(3) ?
    C3 C4 H4A . . 119.9 ?
    C5 C4 H4A . . 119.9 ?
    C4 C5 C6 . . 123.8(3) ?
    C4 C5 C1 . . 116.4(3) ?
    C6 C5 C1 . . 119.8(3) ?
    C7 C6 C5 . . 121.1(3) ?
    C7 C6 H6 . . 119.5 ?
    C5 C6 H6 . . 119.5 ?
    C6 C7 C8 . . 120.8(4) ?
    C6 C7 H7 . . 119.6 ?
    C8 C7 H7 . . 119.6 ?
    C12 C8 C9 . . 117.9(3) ?
    C12 C8 C7 . . 119.6(3) ?
    C9 C8 C7 . . 122.5(3) ?
    C10 C9 C8 . . 119.2(4) ?
    C10 C9 H9 . . 120.4 ?
    C8 C9 H9 . . 120.4 ?
    C11 C10 C9 . . 119.4(4) ?
    C11 C10 H10 . . 120.3 ?
    C9 C10 H10 . . 120.3 ?
    N2 C11 C10 . . 123.1(3) ?
    N2 C11 H11 . . 118.4 ?
    C10 C11 H11 . . 118.4 ?
    N2 C12 C8 . . 122.1(3) ?
    N2 C12 C1 . . 117.6(3) ?
    C8 C12 C1 . . 120.2(3) ?
    C18 C13 C14 . . 119.5(3) ?
    C18 C13 C19 . . 119.9(3) ?
    C14 C13 C19 . . 120.5(3) ?
    O4 C14 C15 . . 118.1(3) ?
    O4 C14 C13 . . 122.4(3) ?
    C15 C14 C13 . . 119.5(3) ?
    C16 C15 C14 . . 120.3(4) ?
    C16 C15 H15 . . 119.8 ?
    C14 C15 H15 . . 119.8 ?
    C15 C16 C17 . . 120.4(4) ?
    C15 C16 H16 . . 119.8 ?
    C17 C16 H16 . . 119.8 ?
    C18 C17 C16 . . 119.6(3) ?
    C18 C17 S1 . . 121.3(3) ?
    C16 C17 S1 . . 119.1(3) ?
    C17 C18 C13 . . 120.8(3) ?
    C17 C18 H18 . . 119.6 ?
    C13 C18 H18 . . 119.6 ?
    O5 C19 O6 . . 122.8(3) ?
    O5 C19 C13 . . 120.9(3) ?
    O6 C19 C13 . . 116.3(3) ?
    O9 C21 O8 . . 115.5(6) ?
    O9 C21 C20 . . 129.7(5) ?
    O8 C21 C20 . . 114.8(5) ?
loop_
    _geom_torsion_atom_site_label_1
    _geom_torsion_atom_site_label_2
    _geom_torsion_atom_site_label_3
    _geom_torsion_atom_site_label_4
    _geom_torsion_site_symmetry_1
    _geom_torsion_site_symmetry_2
    _geom_torsion_site_symmetry_3
    _geom_torsion_site_symmetry_4
    _geom_torsion
    _geom_torsion_publ_flag
    O2 S1 O3 Pb1 . . . 2_566 -130.0(2) ?
    O1 S1 O3 Pb1 . . . 2_566 101.4(2) ?
    C17 S1 O3 Pb1 . . . 2_566 -13.4(3) ?
    O6 Pb1 O5 C19 . . . . 1.53(19) ?
    N2 Pb1 O5 C19 . . . . 88.4(2) ?
    N1 Pb1 O5 C19 . . . . 34.7(2) ?
    O3 Pb1 O5 C19 2_566 . . . -50.7(2) ?
    O7 Pb1 O5 C19 . . . . 163.1(2) ?
    N2 Pb1 O6 C19 . . . . -82.5(2) ?
    N1 Pb1 O6 C19 . . . . -151.5(2) ?
    O5 Pb1 O6 C19 . . . . -1.50(19) ?
    O3 Pb1 O6 C19 2_566 . . . 128.1(2) ?
    O7 Pb1 O6 C19 . . . . -28.9(3) ?
    O6 Pb1 N1 C2 . . . . -99.5(3) ?
    N2 Pb1 N1 C2 . . . . 176.7(3) ?
    O5 Pb1 N1 C2 . . . . -125.1(3) ?
    O3 Pb1 N1 C2 2_566 . . . -20.5(3) ?
    O7 Pb1 N1 C2 . . . . 124.2(3) ?
    O6 Pb1 N1 C1 . . . . 84.9(3) ?
    N2 Pb1 N1 C1 . . . . 1.1(3) ?
    O5 Pb1 N1 C1 . . . . 59.2(3) ?
    O3 Pb1 N1 C1 2_566 . . . 163.9(3) ?
    O7 Pb1 N1 C1 . . . . -51.5(3) ?
    O6 Pb1 N2 C11 . . . . 101.2(3) ?
    N1 Pb1 N2 C11 . . . . 179.5(3) ?
    O5 Pb1 N2 C11 . . . . 50.1(3) ?
    O3 Pb1 N2 C11 2_566 . . . 152.4(3) ?
    O7 Pb1 N2 C11 . . . . -43.9(3) ?
    O6 Pb1 N2 C12 . . . . -78.6(3) ?
    N1 Pb1 N2 C12 . . . . -0.3(3) ?
    O5 Pb1 N2 C12 . . . . -129.7(3) ?
    O3 Pb1 N2 C12 2_566 . . . -27.4(3) ?
    O7 Pb1 N2 C12 . . . . 136.3(3) ?
    C2 N1 C1 C5 . . . . 1.0(5) ?
    Pb1 N1 C1 C5 . . . . 176.9(3) ?
    C2 N1 C1 C12 . . . . -177.6(3) ?
    Pb1 N1 C1 C12 . . . . -1.7(4) ?
    C1 N1 C2 C3 . . . . 1.2(6) ?
    Pb1 N1 C2 C3 . . . . -174.4(3) ?
    N1 C2 C3 C4 . . . . -3.1(6) ?
    C2 C3 C4 C5 . . . . 2.6(6) ?
    C3 C4 C5 C6 . . . . 179.0(4) ?
    C3 C4 C5 C1 . . . . -0.5(6) ?
    N1 C1 C5 C4 . . . . -1.3(6) ?
    C12 C1 C5 C4 . . . . 177.3(4) ?
    N1 C1 C5 C6 . . . . 179.1(4) ?
    C12 C1 C5 C6 . . . . -2.2(6) ?
    C4 C5 C6 C7 . . . . -178.1(4) ?
    C1 C5 C6 C7 . . . . 1.3(6) ?
    C5 C6 C7 C8 . . . . 0.1(7) ?
    C6 C7 C8 C12 . . . . -0.5(7) ?
    C6 C7 C8 C9 . . . . 178.2(4) ?
    C12 C8 C9 C10 . . . . 0.0(6) ?
    C7 C8 C9 C10 . . . . -178.8(4) ?
    C8 C9 C10 C11 . . . . -0.3(7) ?
    C12 N2 C11 C10 . . . . -1.1(6) ?
    Pb1 N2 C11 C10 . . . . 179.1(3) ?
    C9 C10 C11 N2 . . . . 0.9(7) ?
    C11 N2 C12 C8 . . . . 0.8(6) ?
    Pb1 N2 C12 C8 . . . . -179.4(3) ?
    C11 N2 C12 C1 . . . . 179.8(4) ?
    Pb1 N2 C12 C1 . . . . -0.4(4) ?
    C9 C8 C12 N2 . . . . -0.3(6) ?
    C7 C8 C12 N2 . . . . 178.6(4) ?
    C9 C8 C12 C1 . . . . -179.2(4) ?
    C7 C8 C12 C1 . . . . -0.4(6) ?
    N1 C1 C12 N2 . . . . 1.4(5) ?
    C5 C1 C12 N2 . . . . -177.2(3) ?
    N1 C1 C12 C8 . . . . -179.5(4) ?
    C5 C1 C12 C8 . . . . 1.8(6) ?
    C18 C13 C14 O4 . . . . 179.5(3) ?
    C19 C13 C14 O4 . . . . 1.5(5) ?
    C18 C13 C14 C15 . . . . 1.3(5) ?
    C19 C13 C14 C15 . . . . -176.7(3) ?
    O4 C14 C15 C16 . . . . -179.3(3) ?
    C13 C14 C15 C16 . . . . -1.1(5) ?
    C14 C15 C16 C17 . . . . 0.3(6) ?
    C15 C16 C17 C18 . . . . 0.2(5) ?
    C15 C16 C17 S1 . . . . -179.1(3) ?
    O2 S1 C17 C18 . . . . 18.1(3) ?
    O3 S1 C17 C18 . . . . -103.0(3) ?
    O1 S1 C17 C18 . . . . 138.5(3) ?
    O2 S1 C17 C16 . . . . -162.6(3) ?
    O3 S1 C17 C16 . . . . 76.3(3) ?
    O1 S1 C17 C16 . . . . -42.1(3) ?
    C16 C17 C18 C13 . . . . 0.0(5) ?
    S1 C17 C18 C13 . . . . 179.4(2) ?
    C14 C13 C18 C17 . . . . -0.8(5) ?
    C19 C13 C18 C17 . . . . 177.2(3) ?
    Pb1 O5 C19 O6 . . . . -2.7(3) ?
    Pb1 O5 C19 C13 . . . . 179.1(3) ?
    Pb1 O6 C19 O5 . . . . 3.0(4) ?
    Pb1 O6 C19 C13 . . . . -178.7(2) ?
    C18 C13 C19 O5 . . . . 0.0(5) ?
    C14 C13 C19 O5 . . . . 178.0(3) ?
    C18 C13 C19 O6 . . . . -178.3(3) ?
    C14 C13 C19 O6 . . . . -0.4(5) ?
loop_
    _geom_hbond_atom_site_label_D
    _geom_hbond_atom_site_label_H
    _geom_hbond_atom_site_label_A
    _geom_hbond_site_symmetry_A
    _geom_hbond_distance_DH
    _geom_hbond_distance_HA
    _geom_hbond_distance_DA
    _geom_hbond_angle_DHA
    _geom_hbond_publ_flag
    O4 H4 O6 . 0.82 1.83 2.522(4) 141 yes
    O7 H7A O2 2_666 0.85 2.11 2.959(5) 172 yes
data_global
_journal_date_recd_electronic     2012-05-18
_journal_date_accepted     2012-05-27
_journal_name_full     'Acta Crystallographica, Section E'
_journal_year     2012
_journal_volume     68
_journal_issue      7
_journal_page_first     m878
_journal_page_last     m879
_journal_paper_category     QM
_journal_paper_doi     10.1107/S160053681202421X
_journal_coeditor_code     WM2635
_publ_contact_author_name     'Li-Ping Zhang'
_publ_contact_author_address
;
Department of Chemistry
Weifang Medical University
Weifang 261053
People's Republic of China
;
_publ_contact_author_email     zlpchyzh@163.com
_publ_contact_author_fax     '+86-536-8462001'
_publ_contact_author_phone     '+86-536-8462065'
_publ_section_title
;\
<i>catena</i>-Poly[[bis[aqua(1,10-phenanthroline)lead(II)]-bis(\m~3~-2-hydroxy-\
5-sulfonatobenzoato)] acetic acid monosolvate]
;
loop_
    _publ_author_name
    _publ_author_address
    'Cheng, Yuan-Zheng'
;
Department of Chemistry
Weifang Medical University
Weifang 261053
People's Republic of China
;
    'Shi, Wei-Wei'
;
Department of Chemistry
Weifang Medical University
Weifang 261053
People's Republic of China
;
    'Wang, Xue-Dong'
;
Department of Chemistry
Weifang Medical University
Weifang 261053
People's Republic of China
;
    'Deng, Shu-E'
;
Department of Chemistry
Weifang Medical University
Weifang 261053
People's Republic of China
;
    'Zhang, Li-Ping'
;
Department of Chemistry
Weifang Medical University
Weifang 261053
People's Republic of China
;
