# Supplementary material for: catena-Poly[[bis­[aqua­(1,10-phenanthroline)lead(II)]-bis­(μ3-2-hy­droxy-5-sulfonato­benzoato)] acetic acid monosolvate]
Source: Acta Crystallogr Sect E Struct Rep Online. 2012 Jun 13;68(Pt 7):m878–9. doi: 10.1107/S160053681202421X (PMC3393157; doi:10.1107/S160053681202421X)
Supplement: Supplementary file 2 [file e-68-0m878-Isup2.hkl]

# 
# h,k,l, Fc-squared, Fo-squared, sigma(Fo-squared) and status flag 
# 
data_I
_shelx_title ' liu_20111202b in P1         New: P-1' 
_shelx_refln_list_code          4 
_shelx_F_calc_maximum      196.62 
_exptl_crystal_F_000       624.00 
_reflns_d_resolution_high  0.8407 
 
loop_ 
 _symmetry_equiv_pos_as_xyz 
 'x, y, z' 
 '-x, -y, -z' 
 
_cell_length_a     9.7372 
_cell_length_b    10.1619 
_cell_length_c    11.6637 
_cell_angle_alpha  74.171 
_cell_angle_beta   74.379 
_cell_angle_gamma  79.748 
 
_shelx_F_squared_multiplier     1.000 
 
loop_ 
 _refln_index_h 
 _refln_index_k 
 _refln_index_l 
 _refln_F_squared_calc 
 _refln_F_squared_meas 
 _refln_F_squared_sigma 
 _refln_observed_status 
   2   0   0     8272.15     8427.64    187.40 o 
   3   0   0    20555.96    18747.94    394.90 o 
   4   0   0      212.73      180.48     27.10 o 
   5   0   0     9769.17     9114.96    244.19 o 
   6   0   0     2884.22     2951.94    124.86 o 
   7   0   0     1518.61     1492.16     93.43 o 
   8   0   0     4976.55     5089.14    196.47 o 
   9   0   0       13.18       49.94     34.00 o 
  10   0   0     1173.50     1173.89    101.40 o 
  11   0   0      693.68      643.47     81.08 o 
 -10   1   0     1642.84     1820.80     88.46 o 
  -9   1   0      284.77      255.26     49.60 o 
  -8   1   0     2810.99     2790.73    138.28 o 
  -7   1   0     4144.45     4074.48    159.38 o 
  -6   1   0      153.17      124.98     29.84 o 
  -5   1   0    10096.11     9886.39    257.02 o 
  -4   1   0     1615.29     1879.90     78.18 o 
  -3   1   0    20637.53    21316.29    440.47 o 
  -1   1   0       47.33      108.03      8.05 o 
   2   1   0     3527.13     3508.45     97.48 o 
   3   1   0    20418.63    18767.72    400.23 o 
   4   1   0     2590.43     2627.23    100.23 o 
   5   1   0     9595.60     9678.98    257.42 o 
   6   1   0     4089.81     4125.53    155.73 o 
   7   1   0      282.92      232.25     41.77 o 
   8   1   0     1202.36      987.65     83.33 o 
   9   1   0      943.97      944.59     87.60 o 
  10   1   0      412.33      514.70     72.73 o 
  11   1   0      533.28      399.32     69.41 o 
 -10   2   0     1452.45     1595.67     84.20 o 
  -9   2   0      893.26      998.10     62.42 o 
  -8   2   0     1747.33     1710.54     76.01 o 
  -7   2   0     6079.38     6147.87    148.03 o 
  -6   2   0      112.69      112.54     21.57 o 
  -5   2   0     9599.65     9499.08    270.35 o 
  -4   2   0    13543.01    13211.25    375.12 o 
  -1   2   0    15819.82    13913.08    304.43 o 
   0   2   0    19049.84    17652.32    937.18 o 
   1   2   0    19858.38    17634.50    248.76 o 
   4   2   0     4254.91     4495.91    144.56 o 
   5   2   0      345.91      327.51     38.87 o 
   6   2   0     6192.60     6510.41    210.37 o 
   7   2   0      134.87      187.12     39.99 o 
   8   2   0     2152.78     2251.64    127.90 o 
   9   2   0      695.71      646.64     76.04 o 
  10   2   0       38.53        9.00     32.91 o 
  11   2   0      618.33      556.03     80.43 o 
 -10   3   0     1169.24     1383.59    116.56 o 
  -9   3   0     1821.00     1929.12    129.62 o 
  -8   3   0      482.50      583.51     68.85 o 
  -7   3   0     5385.58     5159.69    200.23 o 
  -6   3   0     1603.04     1899.20    107.13 o 
  -5   3   0    11280.42    11700.78    312.71 o 
  -4   3   0    18710.74    18470.35    427.65 o 
  -3   3   0     3201.47     3150.13     76.16 o 
   3   3   0    13043.21    13408.25    310.61 o 
   4   3   0     6057.33     6359.43    186.69 o 
   5   3   0     1393.96     1388.20     81.05 o 
   6   3   0     5379.68     4975.50    179.86 o 
   7   3   0     1079.79     1112.07     85.29 o 
   8   3   0      441.41      474.88     61.05 o 
   9   3   0      953.37      736.27     80.72 o 
  10   3   0      278.25      339.56     64.83 o 
  11   3   0      385.22      339.29     68.18 o 
  -9   4   0     1846.99     1875.58    130.76 o 
  -8   4   0       94.61      115.18     42.74 o 
  -7   4   0     8890.16     9208.46    294.25 o 
  -6   4   0     5633.84     5518.04    202.37 o 
  -5   4   0      861.19      762.93     39.57 o 
  -4   4   0    18725.26    18333.02    460.21 o 
  -3   4   0     6957.96     7020.76     89.22 o 
  -2   4   0     7459.80     7423.99     95.02 o 
  -1   4   0    13563.69    13601.14    365.79 o 
   0   4   0      381.20      385.42     18.52 o 
   1   4   0    19360.90    18799.91    922.76 o 
   2   4   0     6969.38     6694.13    350.26 o 
   3   4   0     4174.08     3791.24    128.12 o 
   4   4   0    10640.34    10629.82    276.77 o 
   5   4   0      319.29      373.00     45.94 o 
   6   4   0     2748.82     2847.51    133.83 o 
   7   4   0     2958.85     2758.36    138.84 o 
   8   4   0        7.27       17.80     33.28 o 
   9   4   0     1029.10      982.56     93.12 o 
  10   4   0     1022.79     1031.58    102.92 o 
  -9   5   0     2410.21     2443.19    150.71 o 
  -8   5   0      710.40      776.84     82.89 o 
  -7   5   0     2221.38     2344.06    173.08 o 
  -6   5   0     8863.06     9065.50    279.65 o 
  -5   5   0      344.57      347.81     36.99 o 
  -4   5   0     8270.99     8010.07    250.94 o 
  -3   5   0     6495.58     6426.27     84.46 o 
  -2   5   0     2450.14     2409.84     42.36 o 
  -1   5   0    11685.36    11693.84    284.02 o 
   0   5   0     2695.21     3139.38    102.26 o 
   1   5   0      929.37      970.92     37.03 o 
   2   5   0     8592.10     8689.82    458.06 o 
   3   5   0      183.25      250.03     33.23 o 
   4   5   0     6854.69     6827.61    206.14 o 
   5   5   0     1841.07     1719.31     96.72 o 
   6   5   0      514.67      451.75     55.62 o 
   7   5   0     2015.30     2086.36    122.17 o 
   8   5   0      665.36      544.80     70.49 o 
   9   5   0      291.17      255.90     53.52 o 
  10   5   0      886.73     1119.66    110.82 o 
  -8   6   0     2387.99     2568.39    148.99 o 
  -7   6   0      139.81      144.38     47.12 o 
  -6   6   0     4962.71     4856.76    195.01 o 
  -5   6   0     1472.65     1529.91     98.98 o 
  -4   6   0     3826.36     3839.32     99.18 o 
  -3   6   0     5241.78     5477.93    159.57 o 
  -2   6   0      413.48      406.53     15.01 o 
  -1   6   0     5046.11     5529.10    502.39 o 
   0   6   0     6412.05     6527.81    294.64 o 
   1   6   0     2230.80     2277.45    124.78 o 
   2   6   0     8084.65     7846.96    510.17 o 
   3   6   0      989.78     1116.62     68.36 o 
   4   6   0     1334.89     1434.79     83.61 o 
   5   6   0     2493.49     2510.78    121.80 o 
   6   6   0      176.69      219.91     43.18 o 
   7   6   0     1235.50     1124.82     92.68 o 
   8   6   0     1639.86     1560.87    114.83 o 
   9   6   0      175.81      192.91     50.73 o 
  10   6   0      701.33      581.90     82.10 o 
  -8   7   0     2821.02     2942.40    166.35 o 
  -7   7   0      183.68      122.42     44.86 o 
  -6   7   0     2315.39     2384.07    135.96 o 
  -5   7   0     2164.60     2047.36    119.77 o 
  -4   7   0     1590.57     1622.96     88.05 o 
  -3   7   0     3707.94     3558.66    101.87 o 
  -2   7   0      459.19      484.93     47.79 o 
  -1   7   0     2606.48     2732.92    101.16 o 
   0   7   0     7046.29     7456.03    221.46 o 
   1   7   0       48.68       46.83     11.55 o 
   2   7   0     3197.17     3257.25    105.48 o 
   3   7   0     3025.34     2927.74    144.33 o 
   4   7   0       55.43      118.27     29.73 o 
   5   7   0     3875.58     3852.30    160.36 o 
   6   7   0       45.27       24.79     25.54 o 
   7   7   0      310.23      331.58     52.85 o 
   8   7   0     1546.71     1655.00    120.78 o 
   9   7   0       24.75       31.77     32.84 o 
  -7   8   0      432.39      406.60     63.27 o 
  -6   8   0      886.35      729.95     80.62 o 
  -5   8   0     2910.77     2724.68    146.29 o 
  -4   8   0      164.01      134.59     26.31 o 
  -3   8   0     4291.86     4210.32    186.07 o 
  -2   8   0     2450.52     2482.80     86.53 o 
  -1   8   0      229.02      225.16     33.68 o 
   0   8   0     4942.37     4692.51    118.79 o 
   1   8   0     1265.66     1454.45     67.24 o 
   2   8   0      863.30      953.87     59.90 o 
   3   8   0     3893.70     4010.13    307.50 o 
   4   8   0      238.35      276.53     40.90 o 
   5   8   0     1676.32     1768.37    107.46 o 
   6   8   0     3713.82     3640.40    169.22 o 
   7   8   0       63.65       13.25     31.19 o 
   8   8   0     1762.72     1733.37    125.43 o 
  -6   9   0      214.25      210.74     49.51 o 
  -5   9   0     1844.66     1784.32     81.94 o 
  -4   9   0      832.66      835.35     54.53 o 
  -3   9   0      583.77      593.62     44.88 o 
  -2   9   0     2086.78     2098.13     66.41 o 
  -1   9   0      166.40      163.52     25.88 o 
   0   9   0     1739.91     1634.22     69.80 o 
   1   9   0     2469.51     2184.61    212.08 o 
   2   9   0       78.03       61.74     22.57 o 
   3   9   0     3105.48     3120.90    118.43 o 
   4   9   0     1580.33     1700.85     74.62 o 
   5   9   0      168.19      115.75     34.81 o 
   6   9   0     2285.10     2536.05    141.69 o 
   7   9   0       83.43       48.20     31.24 o 
  -4  10   0      979.84     1099.51     96.33 o 
  -3  10   0        4.10        8.13     27.41 o 
  -2  10   0     2216.36     1958.28     83.01 o 
  -1  10   0      650.63      620.34     53.21 o 
   0  10   0      346.36      331.03     35.88 o 
   1  10   0     1750.19     1789.05     82.63 o 
   2  10   0     1039.27      996.14     57.94 o 
   3  10   0     1344.25     1461.49    110.61 o 
   4  10   0     1980.32     2366.14    136.48 o 
   5  10   0        6.21      135.11     54.68 o 
   6  10   0     2201.57     2174.40    135.01 o 
  -2  11   0      964.93      940.19     88.40 o 
  -1  11   0      945.12      905.78     59.76 o 
   0  11   0        4.82       44.33     27.08 o 
   1  11   0     1534.87     1531.88     87.28 o 
   2  11   0      876.23      911.35     93.94 o 
   3  11   0      361.82      321.85     73.17 o 
   4  11   0     2104.72     2435.00    145.32 o 
  -2 -11   1      677.73      586.34     79.80 o 
  -1 -11   1      602.21      551.53     47.33 o 
   0 -11   1     2422.07     2293.50    297.55 o 
   1 -11   1      241.70      168.14     42.20 o 
  -6 -10   1      311.72      394.52     62.31 o 
  -5 -10   1      752.83      750.94     78.13 o 
  -4 -10   1       41.92      151.68     56.49 o 
  -3 -10   1     1569.49     1805.23    116.85 o 
  -2 -10   1     1667.95     1702.36    302.01 o 
  -1 -10   1       10.41       31.60     25.86 o 
   0 -10   1     2732.76     2699.33    192.26 o 
   1 -10   1     1014.93     1055.39     68.50 o 
   2 -10   1      775.70      761.61     77.10 o 
   3 -10   1     2625.15     2424.72    140.39 o 
   4 -10   1       41.07       25.71     29.90 o 
  -7  -9   1      815.26      726.27     85.80 o 
  -6  -9   1       23.55       59.62     39.13 o 
  -5  -9   1     1625.70     1812.43    116.06 o 
  -4  -9   1      811.76      838.35     75.02 o 
  -3  -9   1      704.83      758.22     49.84 o 
  -2  -9   1     5746.32     5767.25    340.47 o 
  -1  -9   1       64.20       70.54     21.38 o 
   0  -9   1     2761.68     2699.90    179.28 o 
   1  -9   1     3971.37     4016.31    117.07 o 
   2  -9   1       51.15       45.23     27.45 o 
   3  -9   1     3602.39     3610.26    166.44 o 
   4  -9   1      885.93      738.46     78.83 o 
   5  -9   1     1053.12     1133.57     97.53 o 
  -8  -8   1      154.33      157.81     49.21 o 
  -7  -8   1     1307.98     1313.96    107.82 o 
  -6  -8   1       55.79       41.61     29.76 o 
  -5  -8   1     3457.59     3509.15    161.19 o 
  -4  -8   1     2642.04     2825.88    137.47 o 
  -3  -8   1       13.29       41.68     23.90 o 
  -2  -8   1     4649.98     4758.83    232.30 o 
  -1  -8   1     2787.80     2814.10    132.39 o 
   0  -8   1     1738.14     1960.15     56.74 o 
   1  -8   1     6499.51     6435.33    480.57 o 
   2  -8   1      175.30      151.05     18.70 o 
   3  -8   1     4439.34     4276.07    219.49 o 
   4  -8   1     2697.88     2817.94     94.46 o 
   5  -8   1      231.12      250.38     48.15 o 
   6  -8   1     2942.77     2885.21    156.52 o 
   7  -8   1      365.71      294.78     56.25 o 
  -9  -7   1      937.98      968.00    102.72 o 
  -8  -7   1       56.85       22.44     33.05 o 
  -7  -7   1     2752.90     2594.47    148.58 o 
  -6  -7   1     3047.10     3125.09    156.08 o 
  -5  -7   1      110.51      120.05     36.19 o 
  -4  -7   1     7893.56     8095.22    254.35 o 
  -3  -7   1      660.65      661.57     59.53 o 
  -2  -7   1     4701.04     4648.26    300.99 o 
  -1  -7   1     5325.82     5291.01    266.38 o 
   0  -7   1      220.12      244.15     29.59 o 
   1  -7   1     7816.27     7839.74    346.44 o 
   2  -7   1     2333.03     2338.11     64.93 o 
   3  -7   1      528.99      548.31     37.89 o 
   4  -7   1    10703.98    10373.57    207.86 o 
   5  -7   1       23.15       -0.45     31.65 o 
   6  -7   1     2710.02     2742.90    146.08 o 
   7  -7   1     1141.83      984.56     91.18 o 
   8  -7   1      132.50      122.89     41.85 o 
  -9  -6   1     1722.42     1698.28    131.48 o 
  -8  -6   1      317.01      348.18     62.92 o 
  -7  -6   1     1183.81     1225.79     99.59 o 
  -6  -6   1     3095.30     3061.19    151.21 o 
  -5  -6   1      240.60      280.74     45.85 o 
  -4  -6   1     8106.11     7881.69    243.77 o 
  -3  -6   1     2618.87     2742.08    119.09 o 
  -2  -6   1     1829.54     2138.67    128.58 o 
  -1  -6   1     8091.70     8218.91    650.96 o 
   0  -6   1      615.43      597.11     26.67 o 
   1  -6   1     5508.07     5546.15    159.77 o 
   2  -6   1     6436.11     6155.84    379.72 o 
   3  -6   1     1013.24      960.29     26.24 o 
   4  -6   1     4805.65     5080.32    152.66 o 
   5  -6   1     1336.02     1181.18     85.55 o 
   6  -6   1     1869.93     1926.94    117.19 o 
   7  -6   1     2832.83     2760.29    146.92 o 
   8  -6   1       42.53       71.39     38.69 o 
 -10  -5   1        3.17      -38.88     43.02 o 
  -9  -5   1      944.55     1067.49    103.04 o 
  -8  -5   1     2103.50     2100.00    133.92 o 
  -7  -5   1      371.65      282.25     53.67 o 
  -6  -5   1     6368.48     6311.28    226.19 o 
  -5  -5   1     1317.97     1239.79     86.33 o 
  -4  -5   1     7918.30     7814.50    235.69 o 
  -3  -5   1     8906.08     9285.49    254.81 o 
  -2  -5   1       30.71       17.11     11.70 o 
  -1  -5   1     6700.88     6399.65    298.11 o 
   0  -5   1     3426.02     3739.77    264.02 o 
   1  -5   1     3522.11     3710.53     82.95 o 
   2  -5   1     8162.47     7786.96    264.73 o 
   3  -5   1      166.74      188.19      9.37 o 
   4  -5   1     9898.09     9677.24    143.68 o 
   5  -5   1     4939.45     4852.83    121.16 o 
   6  -5   1      227.20      217.37     24.88 o 
   7  -5   1     2841.73     2919.94    146.39 o 
   8  -5   1      128.97      113.57     39.71 o 
   9  -5   1      484.20      564.68     75.07 o 
 -10  -4   1      388.28      371.90     68.99 o 
  -9  -4   1      863.40      836.13     90.73 o 
  -8  -4   1     2151.11     2299.23    137.75 o 
  -7  -4   1      106.16       89.53     38.62 o 
  -6  -4   1     9015.37     8390.39    265.77 o 
  -5  -4   1     4221.12     4222.91    162.69 o 
  -4  -4   1     2720.41     2876.25    122.05 o 
  -3  -4   1    12175.66    12461.50    309.59 o 
  -2  -4   1      646.73      606.84     55.06 o 
  -1  -4   1    17047.88    15973.03    811.74 o 
   0  -4   1     4680.98     4423.40     69.27 o 
   1  -4   1       11.96       57.45     12.38 o 
   2  -4   1    17594.29    17249.30    382.71 o 
   3  -4   1     2159.24     2097.48     33.62 o 
   4  -4   1     2969.78     2977.08    146.53 o 
   5  -4   1     6428.78     6377.62    137.65 o 
   6  -4   1       50.96       42.96     15.80 o 
   7  -4   1     2366.42     2177.89     79.26 o 
   8  -4   1     1226.70     1226.58     81.72 o 
   9  -4   1      628.92      598.36     47.55 o 
  10  -4   1     1014.57     1043.83    101.21 o 
 -10  -3   1     1239.83     1188.32    108.63 o 
  -9  -3   1       51.62       16.91     32.15 o 
  -8  -3   1     3763.48     3625.83    173.13 o 
  -7  -3   1     1749.59     2066.08    120.48 o 
  -6  -3   1     4374.90     4497.26    176.12 o 
  -5  -3   1     7290.26     6755.17    213.69 o 
  -4  -3   1        3.95       42.52     24.01 o 
  -3  -3   1    18945.83    17937.79    406.11 o 
  -2  -3   1     9381.78    10130.32    246.45 o 
  -1  -3   1     4726.52     5111.10    208.22 o 
   2  -3   1    10079.63     9675.23    106.27 o 
   3  -3   1    11136.67    10254.80    434.17 o 
   4  -3   1       46.08       94.63     16.67 o 
   5  -3   1     3216.94     3209.11     85.15 o 
   6  -3   1     1072.40     1150.13    116.05 o 
   7  -3   1     2417.43     2827.51    139.45 o 
   8  -3   1     2605.59     2650.94    140.93 o 
   9  -3   1       17.49       35.75     21.27 o 
  10  -3   1      772.16      824.55     59.08 o 
 -10  -2   1     1779.01     1724.72    129.46 o 
  -9  -2   1       63.19       43.24     32.32 o 
  -8  -2   1     2717.30     2832.74    146.86 o 
  -7  -2   1     4040.98     3639.86    160.23 o 
  -6  -2   1     1012.26      879.28     71.14 o 
  -5  -2   1     6926.70     6629.44    206.52 o 
  -4  -2   1      221.70      214.24     32.86 o 
  -3  -2   1     9487.33     9324.72    235.45 o 
  -2  -2   1    11913.78    10432.24    244.83 o 
  -1  -2   1      951.82      757.16     67.00 o 
   1  -2   1    12099.54    11284.28    192.25 o 
   2  -2   1      638.02      461.61     19.83 o 
   4  -2   1       34.67      116.78     25.92 o 
   5  -2   1     1370.76     1341.99     77.56 o 
   6  -2   1     2960.87     2841.97    127.04 o 
   7  -2   1      569.75      507.30     56.31 o 
   8  -2   1     2778.88     2993.25    147.24 o 
   9  -2   1      221.73      236.26     50.28 o 
  10  -2   1      426.76      574.52     75.57 o 
 -10  -1   1     1664.77     1606.62    121.85 o 
  -9  -1   1      732.76      786.37     81.33 o 
  -8  -1   1      952.59      959.31     82.74 o 
  -7  -1   1     4974.97     4601.10    180.53 o 
  -6  -1   1       81.27       86.39     31.04 o 
  -5  -1   1     7213.85     6756.28    203.80 o 
  -4  -1   1     7602.60     7636.98    209.31 o 
  -3  -1   1     5931.55     5410.15    153.22 o 
  -1  -1   1     3159.67     3108.79     86.66 o 
   0  -1   1    18181.79    16578.79    562.29 o 
   1  -1   1     5989.32     5839.48     72.21 o 
   2  -1   1        6.53       49.10      8.97 o 
   6  -1   1     6725.97     6628.24    144.80 o 
   7  -1   1       68.75       28.64     29.35 o 
   8  -1   1     1187.41     1285.12     89.96 o 
   9  -1   1      502.70      489.23     44.40 o 
  10  -1   1      236.95      236.68     36.03 o 
  11  -1   1      834.63      807.30     90.55 o 
 -10   0   1     1433.28     1393.50    111.39 o 
  -9   0   1     2378.58     2454.49    140.17 o 
  -8   0   1     2833.65     2854.30    143.84 o 
  -7   0   1     3701.32     3805.44    157.97 o 
  -6   0   1     2116.05     1986.06    100.81 o 
  -5   0   1     4271.01     4297.06    147.60 o 
  -4   0   1    11811.31    11167.58    273.61 o 
  -3   0   1       83.17      117.34     20.34 o 
  -1   0   1     7302.49     6371.11    141.21 o 
   2   0   1     1775.67     1994.06     64.01 o 
   3   0   1     7733.88     8568.23    204.15 o 
   4   0   1    15213.88    13666.25    315.27 o 
   5   0   1       33.64       49.80     20.60 o 
   6   0   1     2895.24     2683.07    117.83 o 
   7   0   1      540.81      565.50     57.33 o 
   8   0   1      860.77      884.82     77.49 o 
   9   0   1     3129.77     3054.96    155.66 o 
  10   0   1       69.36       79.45     43.62 o 
  11   0   1      781.68      827.60     62.97 o 
 -10   1   1      927.57      948.72     92.98 o 
  -9   1   1     2382.75     2547.46    141.90 o 
  -8   1   1       68.07       44.48     25.51 o 
  -7   1   1     4704.75     4778.39    178.27 o 
  -6   1   1     4335.74     4291.28    155.78 o 
  -5   1   1      689.33      633.88     49.22 o 
  -4   1   1    17992.29    16921.96    377.80 o 
  -2   1   1     3037.15     3531.83     93.61 o 
  -1   1   1    12230.63    11775.25    363.46 o 
   3   1   1     1384.92     1447.56     62.23 o 
   4   1   1     8813.74     9523.30    237.94 o 
   5   1   1      755.86      752.87     55.75 o 
   6   1   1     3709.57     3776.48    144.38 o 
   7   1   1     2870.21     2851.15    133.04 o 
   8   1   1       76.00      127.65     34.12 o 
   9   1   1     1783.82     1813.26    118.27 o 
  10   1   1     1306.16     1258.01    104.93 o 
  11   1   1      196.41      224.94     53.96 o 
 -10   2   1      147.76      158.37     34.08 o 
  -9   2   1     1946.36     2175.49     93.02 o 
  -8   2   1      299.95      321.01     36.79 o 
  -7   2   1     2414.28     2307.07    115.69 o 
  -6   2   1     5779.14     5844.62    187.69 o 
  -5   2   1       26.96       26.72     18.82 o 
  -4   2   1     7899.85     7943.87    203.09 o 
  -2   2   1      276.27      115.41      9.07 o 
  -1   2   1     3850.47     4639.89    120.01 o 
   0   2   1      791.42      744.41     33.72 o 
   1   2   1     5110.89     5597.95    153.60 o 
   2   2   1     6243.40     6572.68    156.11 o 
   3   2   1        6.80       44.15     17.15 o 
   4   2   1     8606.67     8990.19    230.04 o 
   5   2   1     1017.78      999.70     65.04 o 
   6   2   1     1972.14     1844.95     97.85 o 
   7   2   1     5912.10     5830.55    204.62 o 
   8   2   1      416.54      377.48     55.43 o 
   9   2   1      853.70     1006.98     89.31 o 
  10   2   1     1457.15     1362.20    111.80 o 
  11   2   1       22.31       48.09     37.84 o 
 -10   3   1        4.80        0.53     39.91 o 
  -9   3   1     1287.01     1495.76     92.83 o 
  -8   3   1     1190.56     1415.65     70.28 o 
  -7   3   1      579.93      713.54     46.47 o 
  -6   3   1     5386.82     5326.85    129.32 o 
  -5   3   1     2582.15     2896.34     83.18 o 
  -4   3   1     1369.40     1419.73     50.25 o 
  -2   3   1      122.71       43.91      8.62 o 
  -1   3   1    12990.09    11656.88    233.87 o 
   1   3   1      138.88      156.01     15.86 o 
   2   3   1    11840.94    11423.60    252.39 o 
   3   3   1      136.86      131.40     21.27 o 
   4   3   1     7967.02     8696.82    228.36 o 
   5   3   1     1411.84     1331.16     76.52 o 
   6   3   1      184.05      150.51     34.64 o 
   7   3   1     5458.46     5037.50    190.91 o 
   8   3   1     1856.71     1745.28    112.22 o 
   9   3   1      472.81      551.84     68.31 o 
  10   3   1     2217.85     2260.05    144.01 o 
  11   3   1      213.31      222.16     56.49 o 
  -9   4   1      813.31      908.18     92.84 o 
  -8   4   1     2283.24     2328.08    140.75 o 
  -7   4   1       50.84       58.38     34.43 o 
  -5   4   1     1445.54     1368.59     86.87 o 
  -4   4   1      597.39      569.78     32.99 o 
  -3   4   1     7762.71     7482.60    125.84 o 
  -2   4   1     1346.89     1371.49     30.08 o 
  -1   4   1     5095.57     5546.39    491.88 o 
   0   4   1    13333.92    13332.04    426.17 o 
   1   4   1      162.79      165.53     12.74 o 
   2   4   1    14571.17    14306.01    480.62 o 
   3   4   1      612.31      516.79     39.40 o 
   4   4   1     2852.47     2991.81    114.01 o 
   5   4   1     9517.66     9383.68    259.17 o 
   6   4   1      498.58      498.74     54.21 o 
   7   4   1     2590.17     2692.26    135.18 o 
   8   4   1     4389.70     4127.86    182.71 o 
   9   4   1        0.72       21.22     33.23 o 
  10   4   1     1549.27     1351.21    113.82 o 
  11   4   1      587.19      481.65     77.06 o 
  -9   5   1       56.52       50.75     42.12 o 
  -8   5   1     1416.66     1794.02    153.39 o 
  -7   5   1     1238.35     1154.07    115.71 o 
  -6   5   1      560.17      592.13     41.26 o 
  -5   5   1     2365.45     2553.07     99.13 o 
  -4   5   1       34.23       51.92      9.26 o 
  -3   5   1     3935.40     3773.67     65.91 o 
  -2   5   1     7853.86     7585.16    256.71 o 
  -1   5   1      281.06      316.14     32.62 o 
   0   5   1     9650.74     9768.13    494.15 o 
   1   5   1     2383.50     2620.17    109.59 o 
   2   5   1     8606.64     8378.99    514.81 o 
   3   5   1     7866.41     8025.32    211.31 o 
   4   5   1      277.20      207.94     31.44 o 
   5   5   1     4843.26     4690.23    167.32 o 
   6   5   1     3615.77     3327.08    142.74 o 
   7   5   1      391.38      283.05     45.69 o 
   8   5   1     3940.58     3920.44    179.24 o 
   9   5   1      569.18      559.43     73.54 o 
  10   5   1      472.09      465.75     73.61 o 
  -8   6   1      808.31      950.68     91.54 o 
  -7   6   1      544.57      613.00     72.74 o 
  -6   6   1      113.20      127.67     39.93 o 
  -5   6   1     2079.53     2045.06     71.96 o 
  -4   6   1     1491.72     1571.22     48.96 o 
  -3   6   1      912.69      932.32     29.35 o 
  -2   6   1     5653.14     5647.36    117.02 o 
  -1   6   1      281.83      289.17     17.72 o 
   0   6   1    10863.33    11448.84    459.47 o 
   1   6   1     2928.15     2648.60    101.75 o 
   2   6   1     1201.11     1328.02     90.99 o 
   3   6   1     8164.14     7746.58    606.40 o 
   4   6   1     2268.61     2385.33    106.35 o 
   5   6   1     2833.45     2874.84    127.49 o 
   6   6   1     5548.04     5340.94    196.58 o 
   7   6   1      158.86      130.55     36.95 o 
   8   6   1     1702.09     1537.23    111.37 o 
   9   6   1      845.06      919.82     93.58 o 
  10   6   1      440.37      466.94     74.67 o 
  -8   7   1      281.80      372.27     64.03 o 
  -7   7   1     1160.57     1094.17     98.44 o 
  -6   7   1       80.35       75.71     33.99 o 
  -5   7   1     1095.17     1103.50     88.18 o 
  -4   7   1     2820.08     2607.32    152.28 o 
  -3   7   1      315.79      367.64     27.81 o 
  -2   7   1     1018.12      993.92     41.45 o 
  -1   7   1     2106.50     2240.44     93.15 o 
   0   7   1     4905.80     5112.33    212.31 o 
   1   7   1     9335.06     9431.81    573.20 o 
   2   7   1       23.03       24.19     10.03 o 
   3   7   1     5922.17     6263.06    370.90 o 
   4   7   1     5851.92     5584.78    183.15 o 
   5   7   1      477.24      549.84     56.13 o 
   6   7   1     2343.80     2382.82    126.16 o 
   7   7   1      707.97      867.88     79.94 o 
   8   7   1      872.83      899.27     87.26 o 
   9   7   1     1092.48     1147.31    104.35 o 
  -7   8   1     1134.27     1238.40    106.45 o 
  -6   8   1      657.04      691.66     75.98 o 
  -5   8   1      489.97      441.09     41.29 o 
  -4   8   1     1584.86     1640.18     72.87 o 
  -3   8   1      189.16      207.14     28.25 o 
  -2   8   1     5748.40     5879.25    313.59 o 
  -1   8   1     3272.23     2980.18    219.92 o 
   0   8   1      364.10      397.26     32.89 o 
   1   8   1     7270.27     6924.70    474.68 o 
   2   8   1     1841.97     1980.00     58.52 o 
   3   8   1     2266.35     2280.28    162.25 o 
   4   8   1     5832.41     6011.24    197.34 o 
   5   8   1      248.68      259.16     42.43 o 
   6   8   1     5498.36     5624.37    210.36 o 
   7   8   1      417.78      437.27     61.36 o 
   8   8   1      442.22      466.67     67.77 o 
   9   8   1     1856.57     1877.39    134.45 o 
  -6   9   1      797.42      753.76     84.58 o 
  -5   9   1       23.35       -9.24     23.54 o 
  -4   9   1     2296.76     2254.42     90.43 o 
  -3   9   1     1646.35     1507.66     71.10 o 
  -2   9   1      882.38      890.13     53.47 o 
  -1   9   1     4853.34     4782.68    495.53 o 
   0   9   1      402.35      468.51     53.73 o 
   1   9   1     3002.46     3041.61    222.95 o 
   2   9   1     5112.18     4747.34    464.29 o 
   3   9   1      394.98      428.37     63.91 o 
   4   9   1     4724.25     4895.27    215.09 o 
   5   9   1      370.45      428.62     52.93 o 
   6   9   1      664.42      646.93     69.80 o 
   7   9   1     2679.98     2684.10    149.15 o 
   8   9   1        5.86        6.32     28.20 o 
  -4  10   1     1193.94     1243.24     70.11 o 
  -3  10   1     2092.87     1991.32     86.27 o 
  -2  10   1       34.11       47.18     23.24 o 
  -1  10   1     3342.03     3069.02    248.34 o 
   0  10   1     1698.86     1676.44    134.82 o 
   1  10   1      770.67      636.73     45.98 o 
   2  10   1     5371.66     5109.60    541.39 o 
   3  10   1      133.42      129.35     26.76 o 
   4  10   1     2647.12     2769.37    146.86 o 
   5  10   1     1028.95     1208.83     99.27 o 
   6  10   1      364.17      509.33     47.95 o 
   7  10   1     2069.42     1995.47    128.67 o 
  -2  11   1      123.05      137.86     30.59 o 
  -1  11   1     1371.53     1370.82    144.06 o 
   0  11   1     2909.51     2765.73    337.68 o 
   1  11   1       34.63       26.23     23.03 o 
   2  11   1     2031.98     2027.84    261.14 o 
   3  11   1      532.22      493.03     56.20 o 
   4  11   1     1268.79     1179.49    101.95 o 
  -1 -11   2      798.77      757.02     55.10 o 
   0 -11   2     1616.19     1569.48    112.53 o 
  -5 -10   2      732.43      773.62     82.04 o 
  -4 -10   2     2828.66     2952.83    155.54 o 
  -3 -10   2      349.71      466.05     65.11 o 
  -2 -10   2     2928.40     2881.66    345.20 o 
  -1 -10   2     1910.43     2097.83     85.59 o 
   0 -10   2      605.89      533.19     43.61 o 
   1 -10   2     5495.55     4890.24    202.01 o 
   2 -10   2      551.11      532.60     67.74 o 
   3 -10   2     1394.68     1305.99    104.20 o 
  -6  -9   2     1931.45     1808.73    128.02 o 
  -5  -9   2      152.48      123.70     40.45 o 
  -4  -9   2     3081.31     3385.74    163.38 o 
  -3  -9   2     1083.49     1157.38     90.16 o 
  -2  -9   2     2974.27     3006.76    193.56 o 
  -1  -9   2     5103.64     5150.86    234.18 o 
   0  -9   2      152.70      157.17     25.49 o 
   1  -9   2     5539.51     5693.67    233.01 o 
   2  -9   2     3184.74     3104.94    152.16 o 
   3  -9   2      915.27      913.87     82.40 o 
   4  -9   2     3139.17     2975.61    155.62 o 
   5  -9   2      135.42      106.63     39.67 o 
  -7  -8   2      931.88      982.70     97.88 o 
  -6  -8   2     2898.39     2960.68    160.22 o 
  -5  -8   2      156.99      186.88     45.97 o 
  -4  -8   2     3256.47     3131.09    152.00 o 
  -3  -8   2     3109.81     3461.66    155.56 o 
  -2  -8   2     1505.44     1543.18     97.07 o 
  -1  -8   2     9142.42     9076.50    458.59 o 
   0  -8   2     1806.20     1921.76     58.29 o 
   1  -8   2     3193.66     3577.15     82.86 o 
   2  -8   2     4819.92     5102.41    130.19 o 
   3  -8   2       85.95      104.86     36.35 o 
   4  -8   2     4304.03     3957.20    173.96 o 
   5  -8   2      924.42      949.24     86.24 o 
   6  -8   2      700.60      627.68     76.55 o 
  -8  -7   2     1959.32     1917.14    138.49 o 
  -7  -7   2      156.99      200.92     52.95 o 
  -6  -7   2     4025.25     3899.37    182.76 o 
  -5  -7   2     2875.21     2995.93    151.78 o 
  -4  -7   2     8551.72     8856.86    280.71 o 
  -3  -7   2     7424.20     7570.16    243.29 o 
  -2  -7   2      158.34      148.96     27.97 o 
  -1  -7   2     4707.30     4857.07    326.51 o 
   0  -7   2     5598.74     5426.30    177.15 o 
   1  -7   2     1707.63     1672.11     62.07 o 
   2  -7   2     7701.46     7606.34    260.49 o 
   3  -7   2      652.56      712.64     41.05 o 
   4  -7   2     4596.16     4631.66    308.83 o 
   5  -7   2     3197.17     2976.94    148.70 o 
   6  -7   2        4.51       61.50     37.04 o 
   7  -7   2     1528.28     1421.93    109.26 o 
  -9  -6   2      411.72      450.53     75.59 o 
  -8  -6   2     3011.34     3321.73    180.89 o 
  -7  -6   2      182.91      231.60     52.44 o 
  -6  -6   2     4383.99     4496.81    193.54 o 
  -5  -6   2     3276.28     3335.74    156.38 o 
  -4  -6   2      245.66      342.48     49.70 o 
  -3  -6   2    11092.12    10803.06    302.55 o 
  -2  -6   2     1996.02     2026.23     85.63 o 
  -1  -6   2     2902.78     3007.08    106.45 o 
   0  -6   2     8670.24     9012.43    532.40 o 
   1  -6   2        4.24       10.27      8.75 o 
   2  -6   2     7296.26     7322.41    223.16 o 
   3  -6   2     1357.25     1275.12     70.79 o 
   4  -6   2       83.53       77.52     16.77 o 
   5  -6   2     5326.60     5039.71    193.12 o 
   6  -6   2       96.81       70.12     33.11 o 
   7  -6   2      782.10      868.21     82.01 o 
   8  -6   2     1258.63     1206.95    102.12 o 
  -9  -5   2        3.85       12.36     40.11 o 
  -8  -5   2     2562.56     2571.15    155.76 o 
  -7  -5   2      749.03      786.04     82.14 o 
  -6  -5   2     4333.60     3976.57    177.20 o 
  -5  -5   2     9364.31     9673.27    293.65 o 
  -4  -5   2      104.62      206.07     40.98 o 
  -3  -5   2     7288.87     7146.78    221.48 o 
  -2  -5   2     5843.29     5723.50    299.67 o 
  -1  -5   2     1079.48     1054.58     61.98 o 
   0  -5   2     9426.66     8902.50    178.67 o 
   1  -5   2     2954.85     3347.75     65.93 o 
   2  -5   2     4206.30     4219.77    125.04 o 
   3  -5   2     6263.98     6370.56     83.17 o 
   4  -5   2      773.33      836.46     39.80 o 
   5  -5   2     2858.99     2828.01     82.44 o 
   6  -5   2     1601.39     1601.45    112.47 o 
   7  -5   2      346.19      307.29     50.09 o 
   8  -5   2     2008.75     1918.24    121.85 o 
   9  -5   2      493.83      444.92     66.72 o 
 -10  -4   2     1302.51     1301.89    118.18 o 
  -9  -4   2        8.22       -8.83     36.46 o 
  -8  -4   2     2544.87     2534.55    149.45 o 
  -7  -4   2     4432.58     4270.75    189.86 o 
  -6  -4   2      922.46      965.55     81.43 o 
  -5  -4   2     8533.85     8087.82    254.60 o 
  -4  -4   2      921.42      949.70     71.25 o 
  -3  -4   2     4865.35     5042.33    172.10 o 
  -2  -4   2    10613.46    11146.65    286.09 o 
  -1  -4   2       23.11       28.38     12.13 o 
   0  -4   2    12419.74    12715.17    690.45 o 
   1  -4   2     2694.50     2659.69     52.32 o 
   2  -4   2      472.45      385.47     15.30 o 
   3  -4   2    10311.42     9902.65    104.70 o 
   4  -4   2     1339.17     1355.57     66.83 o 
   5  -4   2     1010.23      920.82     43.55 o 
   6  -4   2     4285.13     4291.26    110.78 o 
   7  -4   2        2.17      -20.74     16.69 o 
   8  -4   2     2001.93     1845.23     76.34 o 
   9  -4   2      661.13      670.54     71.22 o 
  10  -4   2        8.10      -44.37     36.10 o 
 -10  -3   2     1849.48     1822.58    137.29 o 
  -9  -3   2      919.75      705.69     84.98 o 
  -8  -3   2     1748.08     1851.98    124.28 o 
  -7  -3   2     7568.36     6801.21    246.14 o 
  -6  -3   2      128.48      136.25     36.46 o 
  -5  -3   2     6001.09     6143.09    207.03 o 
  -4  -3   2     4751.88     4575.76    164.69 o 
  -3  -3   2     1979.99     2030.50     95.93 o 
  -2  -3   2    17492.92    16542.46    380.60 o 
  -1  -3   2     1477.19     1799.96     52.11 o 
   0  -3   2    11449.99    11876.82    187.21 o 
   1  -3   2    14873.67    14423.59    223.74 o 
   2  -3   2     1243.48     1391.15     27.35 o 
   3  -3   2     5238.24     4995.73    116.35 o 
   4  -3   2     7164.75     7032.49    135.72 o 
   5  -3   2      119.05      112.25     31.06 o 
   6  -3   2     4756.20     4532.32    112.40 o 
   7  -3   2     1694.51     1783.12     70.03 o 
   8  -3   2      709.46      797.02     49.67 o 
   9  -3   2     1920.89     1735.27     78.33 o 
  10  -3   2       18.81       37.87     26.68 o 
 -10  -2   2     1671.69     1576.53    126.48 o 
  -9  -2   2     2821.61     3056.18    167.22 o 
  -8  -2   2       83.01       42.07     31.00 o 
  -7  -2   2     4450.62     4474.20    186.01 o 
  -6  -2   2     2168.41     2275.99    119.15 o 
  -5  -2   2     3143.35     3087.76    133.18 o 
  -4  -2   2     4555.19     4332.22    153.30 o 
  -3  -2   2     1463.43     1712.34     82.48 o 
  -2  -2   2    15232.40    15434.65    351.19 o 
  -1  -2   2     2260.74     2059.15     53.84 o 
   1  -2   2     7862.02     8253.29    133.92 o 
   2  -2   2     8878.43     8734.97    152.73 o 
   3  -2   2     1056.25      864.13     33.31 o 
   4  -2   2     9258.91     9117.30    161.80 o 
   5  -2   2     2564.84     2818.48    142.61 o 
   6  -2   2     3044.90     3022.17     87.47 o 
   7  -2   2     2282.88     2083.37     76.02 o 
   8  -2   2       11.60       12.20     18.36 o 
   9  -2   2     1948.09     2038.91    119.12 o 
  10  -2   2      525.80      570.81     49.04 o 
 -10  -1   2      561.79      542.60     74.55 o 
  -9  -1   2     2903.76     2972.21    161.43 o 
  -8  -1   2      110.81      116.93     39.91 o 
  -7  -1   2     2512.10     2294.39    124.63 o 
  -6  -1   2     4135.93     4119.32    162.89 o 
  -5  -1   2       86.58      137.15     31.26 o 
  -4  -1   2    13890.73    12879.59    318.31 o 
  -3  -1   2      639.66      560.83     44.29 o 
  -2  -1   2     9088.45     8196.49    205.58 o 
  -1  -1   2     5340.20     5952.67    107.03 o 
   1  -1   2     6225.49     6219.76    164.04 o 
   2  -1   2     5907.61     6268.35    105.35 o 
   3  -1   2      401.46      272.92     18.06 o 
   5  -1   2     3596.66     3954.76    136.01 o 
   6  -1   2     1010.96     1013.27     68.28 o 
   7  -1   2     4692.00     4863.33    175.97 o 
   8  -1   2      235.18      166.30     37.53 o 
   9  -1   2     2274.26     2382.38    132.06 o 
  10  -1   2     1875.05     1904.30    125.77 o 
  11  -1   2       31.75       28.22     37.61 o 
 -10   0   2       33.79       29.57     33.73 o 
  -9   0   2     1497.45     1488.10    112.10 o 
  -8   0   2      344.58      343.18     53.03 o 
  -7   0   2     1632.70     1658.81    102.34 o 
  -6   0   2     5339.46     5099.72    181.55 o 
  -5   0   2      906.11      965.31     66.33 o 
  -4   0   2    12035.32    12029.66    295.43 o 
  -3   0   2     7634.67     7356.40    192.50 o 
  -2   0   2        5.94       22.68     12.83 o 
  -1   0   2     3508.80     3366.15     66.64 o 
   0   0   2     2812.67     2472.07     37.94 o 
   2   0   2     3440.83     3714.58     66.95 o 
   4   0   2     5056.95     5642.29    111.25 o 
   5   0   2    12498.90    12020.96    207.96 o 
   6   0   2      396.70      420.42     46.16 o 
   7   0   2     6793.14     6658.86    151.07 o 
   8   0   2     2639.59     2738.57     93.39 o 
   9   0   2      859.66      937.33    127.51 o 
  10   0   2     2232.73     2134.21     93.46 o 
  11   0   2       54.45       53.21     31.88 o 
 -10   1   2       48.21       36.03     30.33 o 
  -9   1   2     1051.87     1113.89     94.94 o 
  -8   1   2     3352.68     3295.37    154.70 o 
  -7   1   2      471.55      473.74     55.01 o 
  -6   1   2     4808.30     4686.23    167.91 o 
  -5   1   2     4221.69     4031.84    141.71 o 
  -4   1   2     2357.04     2173.86     90.21 o 
  -3   1   2    14288.08    13393.71    300.54 o 
  -2   1   2     1051.36     1195.58     49.43 o 
  -1   1   2     4752.16     4714.49     99.59 o 
   0   1   2    18252.94    19073.42    269.24 o 
   3   1   2    13384.28    13452.35    298.71 o 
   4   1   2     2886.39     3059.83    108.19 o 
   5   1   2    10168.62    10027.58    262.74 o 
   6   1   2      906.65     1023.56     70.55 o 
   7   1   2     6579.32     6297.85    213.22 o 
   8   1   2     6680.45     6510.05    230.69 o 
   9   1   2       64.03       67.94     35.83 o 
  10   1   2     4247.08     3839.12    188.64 o 
  11   1   2      314.24      366.58     61.51 o 
 -10   2   2      379.21      344.93     43.35 o 
  -9   2   2      214.92      136.38     39.00 o 
  -8   2   2     1161.98     1280.88     91.25 o 
  -7   2   2      863.46      953.42     73.61 o 
  -6   2   2     2197.06     2257.89    105.88 o 
  -5   2   2     6287.20     6509.08    190.77 o 
  -4   2   2      183.70      203.23     26.80 o 
  -3   2   2     8004.11     8834.28    208.50 o 
  -1   2   2      757.46      559.07     13.04 o 
   0   2   2    10372.45    10063.82    204.25 o 
   1   2   2    17091.93    17690.56    319.66 o 
   3   2   2     5470.39     5759.17    153.41 o 
   4   2   2      370.07      513.94     42.07 o 
   5   2   2    14205.81    14190.63    345.29 o 
   6   2   2     8372.41     8233.01    242.95 o 
   7   2   2     1081.92     1052.58     78.59 o 
   8   2   2     8100.89     7918.26    261.85 o 
   9   2   2       33.98       79.74     39.06 o 
  10   2   2      742.90      768.32     83.59 o 
  11   2   2     1167.07     1092.58    105.54 o 
  -9   3   2        0.45       -4.35     22.39 o 
  -8   3   2     1144.24     1258.39     66.82 o 
  -7   3   2     1722.59     1822.05     75.15 o 
  -6   3   2      480.81      499.04     37.05 o 
  -5   3   2     4315.94     4276.82    105.81 o 
  -4   3   2     1115.77     1173.51     42.03 o 
  -2   3   2    23628.92    24629.05    289.50 o 
  -1   3   2        6.77       80.51     20.23 o 
   0   3   2    10032.83     9306.55    340.45 o 
   1   3   2     5877.64     5942.00    187.78 o 
   2   3   2     4300.35     4465.21    204.56 o 
   3   3   2    19145.40    18573.92    396.80 o 
   5   3   2     3612.33     3816.49    139.07 o 
   6   3   2    13301.87    12957.13    337.86 o 
   7   3   2        6.32        8.53     25.94 o 
   8   3   2     5568.95     5290.21    204.50 o 
   9   3   2      716.73      712.03     77.10 o 
  10   3   2     1054.73      994.76     96.17 o 
  11   3   2     1422.02     1273.96    113.18 o 
  -9   4   2      254.31      314.45     41.66 o 
  -8   4   2      541.63      722.25     55.93 o 
  -7   4   2     2197.13     2395.04    178.15 o 
  -6   4   2      130.02      199.82     20.92 o 
  -4   4   2     3566.01     3523.59     70.97 o 
  -2   4   2    10617.72    10201.85    147.74 o 
  -1   4   2     1597.85     1750.11     41.04 o 
   0   4   2    10664.50    11258.91    820.57 o 
   1   4   2    13842.21    13638.28    425.51 o 
   2   4   2       71.94       61.49      7.74 o 
   3   4   2    18668.94    19223.62    412.25 o 
   4   4   2    11422.52    11442.23    282.24 o 
   5   4   2      809.78      766.82     58.20 o 
   6   4   2     7511.26     7175.24    226.54 o 
   7   4   2      241.85      293.84     46.78 o 
   8   4   2     4129.64     4361.27    184.49 o 
   9   4   2     1813.04     1798.87    122.68 o 
  10   4   2      387.30      356.87     62.23 o 
  11   4   2     1562.33     1440.80    124.79 o 
  -9   5   2      720.83      717.51     57.50 o 
  -8   5   2       33.70       58.78     25.05 o 
  -7   5   2     2570.33     2744.02    170.61 o 
  -6   5   2      912.15      997.09     54.57 o 
  -5   5   2      760.71      827.16     46.03 o 
  -4   5   2     8232.20     8817.06    143.16 o 
  -3   5   2      471.35      453.20     25.03 o 
  -2   5   2     8268.51     8098.34    208.09 o 
  -1   5   2     7916.86     7629.35    441.25 o 
   0   5   2     6770.44     7167.59    200.41 o 
   1   5   2    23747.23    23000.61    872.75 o 
   2   5   2     7326.24     7652.55    342.60 o 
   3   5   2     7248.96     7306.41    191.74 o 
   4   5   2    13780.92    14073.17    336.04 o 
   5   5   2      118.44      120.78     29.96 o 
   6   5   2     9934.00    10164.22    288.79 o 
   7   5   2     2154.74     2135.70    117.05 o 
   8   5   2     1505.78     1381.01    100.75 o 
   9   5   2     2356.71     2339.62    141.46 o 
  10   5   2        4.77      -25.95     36.89 o 
  11   5   2     1600.60     1359.42    121.66 o 
  -8   6   2       45.66       -4.13     40.52 o 
  -7   6   2      862.66      940.05     88.16 o 
  -6   6   2     3042.05     3102.63    101.14 o 
  -5   6   2       17.80       40.83     17.70 o 
  -4   6   2     5707.96     5591.56    112.35 o 
  -3   6   2     2499.86     2597.21     62.79 o 
  -2   6   2     5230.37     5246.59    152.75 o 
  -1   6   2    11553.26    11393.43    601.98 o 
   0   6   2      360.34      431.42     23.39 o 
   1   6   2    16105.58    16467.20    561.86 o 
   2   6   2     5486.15     5358.40    315.06 o 
   3   6   2      267.61      241.92     16.99 o 
   4   6   2    10957.55    10903.36    279.68 o 
   5   6   2      987.20     1047.86     70.35 o 
   6   6   2     4940.47     4931.22    181.63 o 
   7   6   2     2110.75     2185.96    121.93 o 
   8   6   2      146.84      167.49     46.76 o 
   9   6   2     3084.98     3102.50    165.91 o 
  10   6   2      214.87      261.09     59.67 o 
  -7   7   2      634.38      552.08     70.51 o 
  -6   7   2     2410.12     2361.81    136.50 o 
  -5   7   2      361.21      399.58     39.28 o 
  -4   7   2     3749.66     3995.20    104.72 o 
  -3   7   2     5030.13     5090.38    101.28 o 
  -2   7   2      123.79      154.38     17.91 o 
  -1   7   2    13974.50    13671.01    897.74 o 
   0   7   2     3160.09     3247.40    241.24 o 
   1   7   2     4482.40     4426.91    162.81 o 
   2   7   2     7082.50     7312.11    391.25 o 
   3   7   2      127.22      137.13     15.34 o 
   4   7   2     8959.06     9756.68    293.67 o 
   5   7   2     2309.45     2309.56    110.75 o 
   6   7   2     1766.84     1612.58     98.68 o 
   7   7   2     2407.15     2284.64    126.77 o 
   8   7   2      109.49       98.95     37.51 o 
   9   7   2     1731.00     1714.10    124.85 o 
  10   7   2     1219.64     1225.28    110.88 o 
  -7   8   2       30.96       70.56     44.38 o 
  -6   8   2     2098.18     2133.86    134.58 o 
  -5   8   2     1201.65     1092.03     77.51 o 
  -4   8   2     1855.39     1893.32     89.15 o 
  -3   8   2     7899.73     7408.12    268.26 o 
  -2   8   2       60.97       88.78     28.87 o 
  -1   8   2     3843.99     3887.81    373.63 o 
   0   8   2     5514.34     5677.35    610.03 o 
   1   8   2     1348.07     1397.16     58.04 o 
   2   8   2     8852.97     8606.99    502.25 o 
   3   8   2      610.17      649.83     49.37 o 
   4   8   2     4593.74     4610.92    118.45 o 
   5   8   2     1697.42     1913.33    102.44 o 
   6   8   2      856.92      932.38     76.99 o 
   7   8   2     3718.48     3528.73    165.65 o 
   8   8   2      538.44      460.51     65.98 o 
   9   8   2      555.52      610.52     75.67 o 
  -5   9   2     1766.20     1800.57     84.53 o 
  -4   9   2      307.64      254.51     34.23 o 
  -3   9   2     4932.65     4762.28    147.17 o 
  -2   9   2     3650.39     3442.39    109.49 o 
  -1   9   2     3793.50     3755.12    239.17 o 
   0   9   2     6582.85     6449.14    463.26 o 
   1   9   2        5.22      -13.74     31.32 o 
   2   9   2     5493.39     5555.97    644.48 o 
   3   9   2     1025.71      982.85     68.88 o 
   4   9   2     2245.75     2324.19    125.85 o 
   5   9   2     3091.52     3273.02    205.45 o 
   6   9   2      514.15      560.02    110.50 o 
   7   9   2     2782.49     2481.52    137.53 o 
   8   9   2     1753.90     1643.48    119.11 o 
  -4  10   2      148.94       76.96     25.74 o 
  -3  10   2     2243.79     2201.05    134.34 o 
  -2  10   2     2619.88     2598.99    226.12 o 
  -1  10   2      391.52      325.63     35.76 o 
   0  10   2     3984.75     3893.07    134.24 o 
   1  10   2      495.16      403.94     37.97 o 
   2  10   2     2832.12     2494.89    208.84 o 
   3  10   2     3323.92     3236.00    366.64 o 
   4  10   2      607.87      673.10     75.95 o 
   5  10   2     2694.48     2965.23    154.65 o 
   6  10   2      831.55     1006.48     97.04 o 
   7  10   2      111.65      176.48     50.42 o 
  -2  11   2     2392.76     2197.58     93.44 o 
  -1  11   2        2.43       19.22     29.97 o 
   0  11   2     2711.31     2628.66    214.34 o 
   1  11   2     1360.56     1225.24     93.28 o 
   2  11   2     1245.08     1194.01     89.58 o 
   3  11   2     2389.26     2194.72    278.22 o 
   4  11   2      496.96      670.03     82.68 o 
   5  11   2      931.56      940.10     92.60 o 
   6  11   2      872.20      922.49     94.66 o 
  -4 -10   3     1124.87     1138.86    101.65 o 
  -3 -10   3     2062.71     2149.76     93.21 o 
  -2 -10   3        0.09       56.07     46.25 o 
  -1 -10   3     3010.87     3128.58    166.12 o 
   0 -10   3     1469.14     1357.95    101.19 o 
   1 -10   3      107.61      113.83     39.64 o 
   2 -10   3     1516.70     1763.65    119.84 o 
   3 -10   3      257.17      271.70     54.30 o 
  -5  -9   3     1289.97     1197.79    105.05 o 
  -4  -9   3      376.71      340.95     57.64 o 
  -3  -9   3     2697.12     2650.36    145.27 o 
  -2  -9   3      749.80      898.01     86.23 o 
  -1  -9   3     1102.32     1289.21     54.08 o 
   0  -9   3     1507.69     1535.94     83.42 o 
   1  -9   3       80.69      101.18     39.02 o 
   2  -9   3     1413.65     1261.26     96.05 o 
   3  -9   3      382.98      389.04     57.68 o 
   4  -9   3      549.31      485.15     64.30 o 
   5  -9   3     1121.81     1274.20    104.88 o 
  -7  -8   3      479.59      474.15     75.28 o 
  -6  -8   3      883.80      785.18     87.55 o 
  -5  -8   3     2223.34     2370.78    143.80 o 
  -4  -8   3        1.19      -28.61     31.33 o 
  -3  -8   3     2750.99     2901.84    147.37 o 
  -2  -8   3     3007.49     2876.76    116.63 o 
  -1  -8   3       35.88       33.33     17.40 o 
   0  -8   3     2977.26     2824.78     77.37 o 
   1  -8   3      155.58      183.73     26.61 o 
   2  -8   3     2004.05     2073.18    117.32 o 
   3  -8   3     1440.95     1470.67    100.72 o 
   4  -8   3        9.89       -5.92     25.11 o 
   5  -8   3     1854.86     1686.10    113.78 o 
   6  -8   3      547.53      599.97     75.14 o 
  -8  -7   3     1194.78     1392.38    124.56 o 
  -7  -7   3      769.98      896.42     92.90 o 
  -6  -7   3      751.41      791.77     86.74 o 
  -5  -7   3     3781.68     3829.27    181.52 o 
  -4  -7   3      978.64     1080.26     88.78 o 
  -3  -7   3      833.86      854.40     75.64 o 
  -2  -7   3     3021.48     2931.63     94.18 o 
  -1  -7   3      371.48      370.66     32.92 o 
   0  -7   3     2606.78     2843.89    131.58 o 
   1  -7   3     2356.12     2165.72     56.26 o 
   2  -7   3      824.62      779.87     42.92 o 
   3  -7   3     3026.02     2768.46    131.48 o 
   4  -7   3      370.46      376.96     53.58 o 
   5  -7   3     2026.61     1836.59    115.49 o 
   6  -7   3     1725.78     1654.64    112.70 o 
   7  -7   3        0.09        3.88     33.52 o 
  -8  -6   3      794.85      747.71     90.12 o 
  -7  -6   3     2232.69     2232.69    145.22 o 
  -6  -6   3       99.13      133.67     44.00 o 
  -5  -6   3     1154.78     1151.82     94.67 o 
  -4  -6   3     6447.30     6630.36    235.38 o 
  -3  -6   3       16.64       33.93     25.63 o 
  -2  -6   3     1911.69     1776.05    102.29 o 
  -1  -6   3     1496.73     1494.24     60.30 o 
   0  -6   3     2986.96     2806.94    179.65 o 
   1  -6   3     6778.74     7286.26    180.98 o 
   2  -6   3      101.40       91.98     10.74 o 
   3  -6   3     3341.22     3287.69    174.41 o 
   4  -6   3     2748.40     2651.14    126.02 o 
   5  -6   3       31.72       50.72     33.79 o 
   6  -6   3     3781.38     3726.86    168.07 o 
   7  -6   3      429.58      467.21     61.87 o 
   8  -6   3      911.82      924.41     90.05 o 
  -9  -5   3      990.71      993.07    105.81 o 
  -8  -5   3       49.84       40.92     43.40 o 
  -7  -5   3     2996.77     2950.28    163.19 o 
  -6  -5   3     1495.99     1563.36    111.02 o 
  -5  -5   3       93.71       94.47     35.85 o 
  -4  -5   3      283.85      246.68     43.73 o 
  -3  -5   3      135.01      147.84     37.14 o 
  -2  -5   3     4043.30     4494.75    165.63 o 
  -1  -5   3     6691.78     6549.11    189.16 o 
   0  -5   3      765.62      783.44     23.33 o 
   1  -5   3     8668.22     8711.89    197.87 o 
   2  -5   3     2402.64     2444.94     56.92 o 
   3  -5   3     2157.86     2201.45     79.56 o 
   4  -5   3     3995.48     4111.37    213.21 o 
   5  -5   3       71.75       71.04     18.33 o 
   6  -5   3     2307.84     2447.15     82.33 o 
   7  -5   3     1348.10     1226.61     93.30 o 
   8  -5   3      392.17      432.91     63.67 o 
   9  -5   3     1721.29     1838.89    125.86 o 
  -9  -4   3     1843.72     1842.98    137.95 o 
  -8  -4   3      290.65      317.90     61.09 o 
  -7  -4   3      371.32      399.26     59.62 o 
  -6  -4   3     1721.31     1860.63    117.11 o 
  -5  -4   3       22.58       49.47     30.07 o 
  -4  -4   3     2389.33     2280.84    118.56 o 
  -3  -4   3     2047.98     2185.44    111.19 o 
  -2  -4   3     3398.07     3384.15    135.53 o 
  -1  -4   3     8762.71     9072.10    192.33 o 
   0  -4   3       22.08       31.00      9.89 o 
   1  -4   3     3218.60     3407.58     81.53 o 
   2  -4   3    10609.72    10308.27    119.72 o 
   3  -4   3      493.33      503.77     30.51 o 
   4  -4   3    11335.31    11379.29    203.46 o 
   5  -4   3     1046.12     1105.39     89.58 o 
   6  -4   3     2094.41     1926.03     70.75 o 
   7  -4   3     3501.67     3607.30    155.55 o 
   8  -4   3        1.92       13.36     18.13 o 
   9  -4   3     1465.81     1519.61     73.23 o 
  10  -4   3      606.68      619.06     75.97 o 
  -9  -3   3     1480.35     1450.38    119.54 o 
  -8  -3   3      769.23      712.95     82.69 o 
  -7  -3   3       83.00       98.45     37.44 o 
  -6  -3   3     2312.82     2184.15    125.06 o 
  -5  -3   3       24.01       15.90     25.56 o 
  -4  -3   3     3297.17     3474.23    145.50 o 
  -3  -3   3     7116.82     7072.64    217.74 o 
  -2  -3   3      107.27      145.21     31.67 o 
  -1  -3   3     7549.50     7347.06    113.78 o 
   0  -3   3     3171.95     3187.26     55.03 o 
   1  -3   3     7939.54     8216.83    145.64 o 
   2  -3   3    16672.84    16621.31    226.21 o 
   3  -3   3      345.22      341.08     23.90 o 
   4  -3   3    10048.63     9865.91    177.79 o 
   5  -3   3     4841.15     4609.42    108.56 o 
   6  -3   3      529.32      518.26     35.19 o 
   7  -3   3     4547.23     4422.36    189.79 o 
   8  -3   3      761.70      718.21     47.86 o 
   9  -3   3     1792.04     1782.38     78.88 o 
  10  -3   3     1161.00     1066.08     64.91 o 
 -10  -2   3      262.04      211.83     56.63 o 
  -9  -2   3      182.95      120.35     43.09 o 
  -8  -2   3      904.10      835.15     84.40 o 
  -7  -2   3        5.25        4.74     30.66 o 
  -6  -2   3     4071.51     4057.30    171.06 o 
  -5  -2   3     3980.58     3963.25    159.17 o 
  -4  -2   3      864.16      873.12     67.24 o 
  -3  -2   3    10546.51     9936.01    268.44 o 
  -2  -2   3     1401.89     1714.34     82.58 o 
  -1  -2   3     5526.15     6069.37    167.91 o 
   1  -2   3      520.66      638.48     18.09 o 
   2  -2   3    18551.71    18065.40    357.88 o 
   3  -2   3     4374.48     4489.68     93.70 o 
   4  -2   3     7666.29     7204.12    100.87 o 
   5  -2   3    10192.63    10000.34    183.12 o 
   6  -2   3      359.62      423.69     31.51 o 
   7  -2   3     5278.44     5466.14    201.78 o 
   8  -2   3     1673.24     1497.70     67.24 o 
   9  -2   3      100.88       99.71     23.87 o 
  10  -2   3     2625.45     2583.62    215.47 o 
 -10  -1   3      382.87      392.59     66.65 o 
  -9  -1   3       17.55       49.19     37.18 o 
  -8  -1   3     1734.03     1741.33    118.85 o 
  -7  -1   3      258.19      264.73     47.57 o 
  -6  -1   3     2770.38     2668.31    132.01 o 
  -5  -1   3     5936.55     5558.47    191.82 o 
  -4  -1   3      256.89      394.25     43.70 o 
  -3  -1   3     5347.44     5105.61    162.58 o 
  -2  -1   3     5143.24     4921.60    150.53 o 
  -1  -1   3      303.81      246.89     18.15 o 
   0  -1   3    18840.17    18672.85    188.90 o 
   1  -1   3     1696.85     1710.27     43.07 o 
   2  -1   3    14526.84    13678.55    165.62 o 
   3  -1   3     6979.83     7348.52    116.21 o 
   4  -1   3     1376.86     1653.45     74.49 o 
   5  -1   3    12126.97    11467.68    200.15 o 
   6  -1   3      337.64      324.51     27.13 o 
   7  -1   3     2815.47     2605.48     95.68 o 
   8  -1   3     4687.77     4792.49    128.20 o 
   9  -1   3        8.33      -19.03     18.31 o 
  10  -1   3     1702.63     1594.69    173.85 o 
  11  -1   3      446.62      382.15     56.94 o 
 -10   0   3      435.13      404.07     67.68 o 
  -9   0   3       39.41      102.20     41.22 o 
  -8   0   3     1685.34     1729.39    114.92 o 
  -7   0   3      898.79      940.10     78.62 o 
  -6   0   3      118.37      107.49     32.92 o 
  -5   0   3     7342.52     6750.25    211.58 o 
  -4   0   3      786.16      948.81     62.36 o 
  -3   0   3    14929.75    14650.89    342.54 o 
  -2   0   3     8904.06     8692.49    217.87 o 
  -1   0   3     1346.70     1305.41     32.91 o 
   0   0   3    14288.32    13403.21    207.08 o 
   1   0   3     5493.92     5614.05     93.55 o 
   2   0   3     3038.80     3031.77     47.75 o 
   3   0   3    14351.91    13155.05    156.91 o 
   4   0   3        9.13       71.86     12.77 o 
   5   0   3    13858.74    14682.76    240.35 o 
   6   0   3     4797.64     4786.56    112.03 o 
   7   0   3     1270.69     1379.71     57.72 o 
   8   0   3     5673.27     5376.82    135.74 o 
   9   0   3      562.16      559.80     44.69 o 
  10   0   3     1063.58     1036.97     63.14 o 
  11   0   3      830.26      828.11     85.48 o 
 -10   1   3      674.70      565.16     76.19 o 
  -9   1   3      309.17      347.42     58.14 o 
  -8   1   3      725.64      735.63     72.68 o 
  -7   1   3     4002.88     4259.29    173.64 o 
  -6   1   3      338.15      387.25     45.80 o 
  -5   1   3     7216.40     7215.53    214.92 o 
  -4   1   3     3082.07     2784.81    108.28 o 
  -3   1   3     1323.68     1287.07     64.80 o 
  -2   1   3    14266.03    13560.29   1031.90 o 
  -1   1   3     1027.58     1199.10     27.45 o 
   0   1   3    15792.25    14663.89    221.84 o 
   1   1   3    38658.93    35173.77   2126.27 o 
   2   1   3    23089.79    23723.03    497.81 o 
   3   1   3     7697.02     7440.57    122.08 o 
   4   1   3     5813.67     5519.13    167.04 o 
   5   1   3     6763.50     6444.62    104.82 o 
   6   1   3     9556.60     9457.31    266.95 o 
   7   1   3       42.70       37.72     25.37 o 
   8   1   3     4707.59     4703.30    187.45 o 
   9   1   3     1185.14     1284.54     65.94 o 
  10   1   3      729.83      632.14     50.82 o 
  11   1   3     1594.18     1613.48    114.58 o 
  -9   2   3     1531.34     1513.98    108.89 o 
  -8   2   3       45.52        7.82     23.06 o 
  -7   2   3     4015.35     4097.56    164.36 o 
  -6   2   3     1656.02     1967.59    100.74 o 
  -5   2   3     2914.80     3012.25    119.24 o 
  -4   2   3     6790.86     7653.90    328.18 o 
  -3   2   3      257.82      355.06     35.56 o 
  -2   2   3    16517.38    16551.00    835.73 o 
   0   2   3    18920.00    18291.42    269.99 o 
   2   2   3    25123.13    26162.28    367.26 o 
   3   2   3    20996.63    21092.05    305.40 o 
   4   2   3    10893.91    11656.63    197.15 o 
   5   2   3      182.96      249.96     35.27 o 
   6   2   3     9591.14     9545.47    269.81 o 
   7   2   3      542.00      503.12     55.11 o 
   8   2   3     2864.20     2807.07    140.53 o 
   9   2   3     1964.01     1816.68    119.00 o 
  10   2   3      253.32      256.65     52.35 o 
  11   2   3     1240.62     1238.57     73.41 o 
  -9   3   3     1210.24     1457.65    130.90 o 
  -8   3   3      132.69      181.94     60.66 o 
  -7   3   3     2533.10     2959.51    222.76 o 
  -6   3   3     2769.44     3092.00    192.01 o 
  -5   3   3      872.76     1062.43     91.21 o 
  -4   3   3     7782.06     7889.71    199.39 o 
  -3   3   3      935.29      947.01     36.69 o 
  -2   3   3    13347.09    12580.47    196.79 o 
  -1   3   3    12285.31    13195.80    171.74 o 
   0   3   3     1589.21     1975.24     76.80 o 
   1   3   3    13994.01    13747.90    752.36 o 
   2   3   3     3156.19     3094.38     83.03 o 
   3   3   3     5972.46     6313.58     76.53 o 
   4   3   3    14268.58    14438.19    334.58 o 
   5   3   3      377.70      388.84     42.09 o 
   6   3   3     4476.75     4567.83    164.98 o 
   7   3   3     4953.52     4898.15    184.36 o 
   8   3   3      764.77      708.25     71.77 o 
   9   3   3     2441.04     2449.85    140.64 o 
  10   3   3       62.00      -12.62     37.32 o 
  11   3   3      216.65      192.76     49.84 o 
  -9   4   3     1264.92     1482.23    106.25 o 
  -8   4   3      443.34      514.15     48.33 o 
  -7   4   3     1343.34     1570.95     74.59 o 
  -6   4   3     4481.13     4635.68     99.17 o 
  -5   4   3        3.77        6.88     10.24 o 
  -4   4   3     8446.97     8870.85    136.97 o 
  -3   4   3     3287.96     3242.05     63.33 o 
  -1   4   3    10077.70     9378.40    194.97 o 
   0   4   3      353.49      306.19     28.39 o 
   1   4   3     9214.41     9266.67    406.72 o 
   2   4   3    13959.50    13313.31    521.66 o 
   3   4   3      129.03      176.15     27.48 o 
   4   4   3    11542.27    11879.87    287.80 o 
   5   4   3     3131.08     3125.03    123.16 o 
   6   4   3     3563.43     3574.34    143.39 o 
   7   4   3     2997.69     2817.91    133.21 o 
   8   4   3       98.90      130.11     39.47 o 
   9   4   3     1183.91     1221.93     99.56 o 
  10   4   3      843.86      852.17     91.56 o 
  11   4   3       55.61       96.67     47.27 o 
  -8   5   3      942.31     1124.05     68.86 o 
  -7   5   3      316.81      370.94     39.46 o 
  -6   5   3     6339.25     6934.58    378.17 o 
  -5   5   3      374.97      405.71     35.19 o 
  -4   5   3     4488.46     4510.93     94.94 o 
  -3   5   3     9549.15    10027.40    156.47 o 
  -2   5   3     1734.68     1867.73     49.51 o 
  -1   5   3    10916.06    10443.05    399.30 o 
   0   5   3     3695.19     3495.73    151.38 o 
   1   5   3     3877.40     3824.24     87.45 o 
   2   5   3    13207.48    12999.11    365.57 o 
   3   5   3       62.46       67.13     14.93 o 
   4   5   3     7495.26     7793.71    210.99 o 
   5   5   3     7334.86     7728.50    222.78 o 
   6   5   3      572.06      651.53     58.92 o 
   7   5   3     3897.72     3635.91    158.04 o 
   8   5   3      932.28      829.59     78.13 o 
   9   5   3      758.30      723.66     78.96 o 
  10   5   3     1586.31     1708.62    126.35 o 
  11   5   3       47.00       36.85     39.91 o 
  -8   6   3     1789.39     1926.77    137.13 o 
  -7   6   3        7.04        2.34     21.66 o 
  -6   6   3     2757.95     2956.66    185.21 o 
  -5   6   3     4107.86     4198.65    192.24 o 
  -4   6   3     1899.45     1962.69     60.50 o 
  -3   6   3     9348.73     9259.51    143.34 o 
  -2   6   3      319.13      316.83     19.29 o 
  -1   6   3     5158.95     4901.15    368.81 o 
   0   6   3     7993.07     8072.06    567.22 o 
   1   6   3       95.01      100.36      6.79 o 
   2   6   3     5220.08     5168.64    176.98 o 
   3   6   3     4988.18     4980.29    244.27 o 
   4   6   3     1979.65     2270.35     69.55 o 
   5   6   3     6144.29     5943.96    189.30 o 
   6   6   3      327.52      306.09     44.94 o 
   7   6   3     1811.29     1755.88    107.06 o 
   8   6   3     2283.35     2434.28    134.65 o 
   9   6   3       11.70       60.88     37.89 o 
  10   6   3     1122.72     1191.24    106.29 o 
  -7   7   3      311.35      352.42     59.28 o 
  -6   7   3     1478.05     1373.23    103.69 o 
  -5   7   3     3225.98     3327.61     94.42 o 
  -4   7   3       94.38       96.47     28.32 o 
  -3   7   3     6954.28     7017.20    214.79 o 
  -2   7   3     2801.30     2834.61     98.85 o 
  -1   7   3      523.06      544.08     53.70 o 
   0   7   3     8873.44     8620.64    446.98 o 
   1   7   3      455.69      488.92     42.06 o 
   2   7   3     5163.77     5052.03    149.45 o 
   3   7   3     2220.35     2288.33     84.04 o 
   4   7   3       10.72       -2.40     13.39 o 
   5   7   3     3049.99     3235.05     95.17 o 
   6   7   3     1618.05     1380.16     87.93 o 
   7   7   3      469.69      512.12     59.74 o 
   8   7   3     2941.06     2676.43    144.86 o 
   9   7   3      320.92      315.88     54.66 o 
  10   7   3      536.49      640.73     82.42 o 
  -6   8   3      473.96      485.53     70.08 o 
  -5   8   3     3200.75     3092.56    109.98 o 
  -4   8   3      383.92      384.19     39.17 o 
  -3   8   3     2334.60     2148.00     64.92 o 
  -2   8   3     3260.77     3336.51    101.10 o 
  -1   8   3       78.94       92.32     18.92 o 
   0   8   3     4203.92     3885.38    297.71 o 
   1   8   3     1779.65     1859.55    149.16 o 
   2   8   3      886.34      926.98    112.73 o 
   3   8   3     4037.07     3968.73    314.45 o 
   4   8   3      561.41      668.48     40.92 o 
   5   8   3     1620.44     1631.19     67.51 o 
   6   8   3     2906.45     3172.50    211.05 o 
   7   8   3        1.87      -59.83     39.89 o 
   8   8   3      614.17      608.11     71.17 o 
   9   8   3      452.33      425.18     66.68 o 
  -5   9   3     1651.86     1619.18     81.10 o 
  -4   9   3     1106.22     1228.22     67.93 o 
  -3   9   3      456.23      466.78     54.19 o 
  -2   9   3     5526.23     5411.28    203.89 o 
  -1   9   3       47.36       69.21     20.17 o 
   0   9   3     3393.75     3114.84    292.58 o 
   1   9   3     3554.18     3475.23    378.36 o 
   2   9   3        0.89       -3.24     15.62 o 
   3   9   3     2812.82     2850.32    298.22 o 
   4   9   3     1594.84     1810.91    109.90 o 
   5   9   3      176.54      238.64     31.10 o 
   6   9   3     2118.81     2114.33    109.06 o 
   7   9   3      722.37      783.79     55.17 o 
   8   9   3     1984.12     1692.91    117.11 o 
  -4  10   3     1235.14     1050.96     65.93 o 
  -3  10   3        5.66        4.99     21.65 o 
  -2  10   3     2220.40     2107.81    177.07 o 
  -1  10   3     2173.95     2193.59    120.24 o 
   0  10   3      325.03      312.13     34.72 o 
   1  10   3     2673.84     2543.22    240.69 o 
   2  10   3      594.31      429.71     55.27 o 
   3  10   3     1348.74     1145.00    231.53 o 
   4  10   3     2313.01     2572.86    141.91 o 
   5  10   3      179.84      170.82     46.10 o 
   6  10   3     1195.74     1393.51    106.88 o 
   7  10   3     1244.31     1444.45    111.51 o 
  -2  11   3      576.32      515.62     76.89 o 
  -1  11   3     1969.93     1719.78    109.42 o 
   0  11   3       11.38       -5.09     22.55 o 
   1  11   3     1652.09     1509.59    187.41 o 
   2  11   3     1551.08     1453.56    140.29 o 
   3  11   3       17.17       27.31     21.37 o 
   4  11   3     2371.47     2466.67    147.57 o 
   5  11   3      562.18      626.67     78.37 o 
   6  11   3      597.58      626.19     78.79 o 
   1  12   3      417.54      375.06     41.60 o 
   2  12   3     1623.16     1482.31    195.40 o 
   3  12   3       37.52       14.11     43.01 o 
  -2 -10   4     1501.65     1868.71    118.83 o 
  -1 -10   4        0.85       11.25     33.12 o 
   0 -10   4     1194.67     1056.32     93.37 o 
   1 -10   4      479.55      489.18     66.48 o 
  -4  -9   4      739.64      679.81     80.03 o 
  -3  -9   4       73.72       79.66     38.07 o 
  -2  -9   4     1986.27     1970.24    126.65 o 
  -1  -9   4      366.92      403.99     34.33 o 
   0  -9   4      771.51      902.78     75.31 o 
   1  -9   4     1936.72     1820.00    115.02 o 
   2  -9   4       14.22       13.69     33.48 o 
   3  -9   4     2192.87     2175.21    131.76 o 
   4  -9   4     1498.31     1377.40    107.29 o 
  -6  -8   4       86.47       89.95     43.78 o 
  -5  -8   4      485.45      567.20     77.01 o 
  -4  -8   4     2088.97     2502.17    148.35 o 
  -3  -8   4       12.93        6.35     32.11 o 
  -2  -8   4     1665.14     1794.03    116.47 o 
  -1  -8   4     1492.52     1534.85     72.08 o 
   0  -8   4     1820.74     1788.54     59.68 o 
   1  -8   4     4021.43     3969.45    167.04 o 
   2  -8   4      895.57      939.68     79.95 o 
   3  -8   4     1629.99     1708.09    111.60 o 
   4  -8   4     2854.18     2784.57    146.74 o 
   5  -8   4        1.09        8.82     31.72 o 
   6  -8   4     2783.91     2731.26    152.91 o 
  -7  -7   4      832.50      786.34     92.26 o 
  -6  -7   4      658.89      540.67     70.63 o 
  -5  -7   4       15.81       63.24     40.16 o 
  -4  -7   4     1722.57     1521.00    112.33 o 
  -3  -7   4      106.21       97.52     36.56 o 
  -2  -7   4     2261.83     2388.52    130.71 o 
  -1  -7   4     5057.46     4755.42    189.22 o 
   0  -7   4      102.54      142.77     24.99 o 
   1  -7   4     7196.57     7457.93    134.20 o 
   2  -7   4     3477.36     3311.69    146.41 o 
   3  -7   4      403.86      464.64     56.26 o 
   4  -7   4     4451.12     4310.35    178.31 o 
   5  -7   4      596.58      680.52     71.36 o 
   6  -7   4     2277.41     2285.99    132.85 o 
   7  -7   4     2595.87     2504.83    145.75 o 
  -8  -6   4      245.93      271.87     64.84 o 
  -7  -6   4      423.45      381.90     65.80 o 
  -6  -6   4     1257.92     1177.89    105.18 o 
  -5  -6   4      154.89      211.17     51.91 o 
  -4  -6   4     2481.66     2395.27    138.32 o 
  -3  -6   4     4360.57     4275.17    183.10 o 
  -2  -6   4     2116.53     2314.00    124.14 o 
  -1  -6   4     9792.39     9437.18    507.15 o 
   0  -6   4     2164.77     2040.92     69.36 o 
   1  -6   4     3249.36     3235.13     89.60 o 
   2  -6   4     6932.64     7580.85    136.92 o 
   3  -6   4        6.84       -0.44     13.77 o 
   4  -6   4     7323.47     7518.10    169.33 o 
   5  -6   4     6323.26     6252.96    220.02 o 
   6  -6   4     1352.66     1402.75    100.68 o 
   7  -6   4     3056.69     3142.48    159.44 o 
   8  -6   4      262.97      267.31     52.41 o 
  -8  -5   4      616.97      624.93     83.91 o 
  -7  -5   4        7.83       46.85     42.72 o 
  -6  -5   4     1475.14     1403.59    110.31 o 
  -5  -5   4     1026.35     1019.72     90.94 o 
  -4  -5   4      983.73      967.44     85.70 o 
  -3  -5   4     7659.14     7381.05    248.95 o 
  -2  -5   4      535.35      725.90     67.37 o 
  -1  -5   4     5874.08     5918.91    135.79 o 
   0  -5   4     5228.33     5227.05     93.70 o 
   1  -5   4     1881.32     2064.82    118.93 o 
   2  -5   4    15549.07    15163.50    232.21 o 
   3  -5   4     3320.27     3544.03    165.03 o 
   4  -5   4     5188.60     5325.33    170.48 o 
   5  -5   4     3937.88     3907.16    107.71 o 
   6  -5   4      469.60      493.58     38.13 o 
   7  -5   4     3299.71     3266.01    110.58 o 
   8  -5   4      990.65      975.31     87.28 o 
   9  -5   4      653.77      654.80     76.41 o 
  -9  -4   4      176.51      167.38     60.47 o 
  -8  -4   4      699.85      634.73     84.30 o 
  -7  -4   4      281.36      171.28     48.70 o 
  -6  -4   4     2650.90     2747.50    151.24 o 
  -5  -4   4     3264.07     3338.41    162.45 o 
  -4  -4   4      720.89      760.16     73.41 o 
  -3  -4   4     7888.62     7662.23    247.09 o 
  -2  -4   4     4192.21     3936.57    157.15 o 
  -1  -4   4     5311.79     5118.75     96.47 o 
   0  -4   4    13342.95    12996.12    174.98 o 
   1  -4   4      142.17      197.81     20.35 o 
   2  -4   4    14998.81    14927.20    163.90 o 
   3  -4   4     7872.98     8221.65    235.67 o 
   4  -4   4     2011.96     2175.41     93.93 o 
   5  -4   4     8613.25     8483.26    172.42 o 
   6  -4   4      290.59      307.12     30.29 o 
   7  -4   4     2741.85     2627.68     90.20 o 
   8  -4   4     2159.49     2147.10     84.18 o 
   9  -4   4      119.91      113.94     25.17 o 
  -9  -3   4        3.57       38.09     42.29 o 
  -8  -3   4     1160.55     1161.60    106.43 o 
  -7  -3   4      230.58      314.29     59.10 o 
  -6  -3   4     1875.21     1902.06    121.66 o 
  -5  -3   4     9494.20     8885.61    286.90 o 
  -4  -3   4      439.02      524.74     57.02 o 
  -3  -3   4     5293.64     5426.25    191.93 o 
  -2  -3   4    11532.95    11529.84    309.21 o 
  -1  -3   4     1453.64     1596.69     52.88 o 
   0  -3   4    22729.52    22263.89    271.62 o 
   1  -3   4     3584.34     3639.80     86.04 o 
   2  -3   4     5747.83     5450.20    143.38 o 
   3  -3   4    14542.74    14061.74    227.21 o 
   4  -3   4     1096.19     1137.14     47.27 o 
   5  -3   4     7796.30     7265.83    150.84 o 
   6  -3   4     3313.74     3071.25     96.79 o 
   7  -3   4     1248.19     1232.73     58.58 o 
   8  -3   4     3284.85     3087.01    100.32 o 
   9  -3   4       92.70      105.63     24.03 o 
  10  -3   4     1509.72     1529.55     76.79 o 
  -9  -2   4       15.29      -71.70     48.50 o 
  -8  -2   4     1969.94     1885.94    131.02 o 
  -7  -2   4     3556.10     3310.29    167.56 o 
  -6  -2   4      330.23      317.01     51.83 o 
  -5  -2   4     7152.38     7279.78    243.27 o 
  -4  -2   4     3425.96     2977.27    135.68 o 
  -3  -2   4     5144.90     5175.19    180.53 o 
  -2  -2   4    27693.13    26101.67    577.48 o 
  -1  -2   4     1975.15     2403.15     63.90 o 
   0  -2   4    18646.82    19100.43    242.85 o 
   1  -2   4    24640.63    24354.21    361.37 o 
   2  -2   4     6623.47     6765.58    126.88 o 
   3  -2   4    13747.82    13152.73    216.19 o 
   4  -2   4     1130.31     1182.85     82.32 o 
   5  -2   4     6566.84     6366.47    133.06 o 
   6  -2   4     4585.57     4379.46    109.63 o 
   7  -2   4      262.79      235.26     26.83 o 
   8  -2   4     4963.39     4899.32    129.64 o 
   9  -2   4     1072.91      975.52     56.89 o 
  10  -2   4      339.35      350.02     39.19 o 
  -9  -1   4      719.97      671.03     80.56 o 
  -8  -1   4      777.79      785.90     83.85 o 
  -7  -1   4     4201.43     3872.90    177.86 o 
  -6  -1   4      405.45      280.92     47.71 o 
  -5  -1   4     4827.71     4785.52    182.44 o 
  -4  -1   4     7965.12     7947.64    241.44 o 
  -3  -1   4      845.82      883.70     65.03 o 
  -2  -1   4    19048.19    18801.42   1095.25 o 
  -1  -1   4    15766.22    15371.24    244.37 o 
   1  -1   4    27634.73    26588.87    401.63 o 
   2  -1   4      262.32      304.14     33.34 o 
   3  -1   4     9546.93     9130.96    156.59 o 
   4  -1   4     3892.37     4079.67     82.73 o 
   5  -1   4     2994.55     3168.71     57.36 o 
   6  -1   4     5362.82     4899.68    114.88 o 
   7  -1   4      233.55      230.74     53.22 o 
   8  -1   4     2519.89     2222.07     81.63 o 
   9  -1   4     2037.66     2238.33     86.06 o 
  10  -1   4        1.08       22.53     22.54 o 
  11  -1   4      689.04      637.89     52.81 o 
  -9   0   4     2188.77     2103.76    138.87 o 
  -8   0   4        8.70       40.83     32.83 o 
  -7   0   4     3811.41     3595.40    164.76 o 
  -6   0   4     1427.50     1415.07     93.74 o 
  -5   0   4     2756.58     2700.59    124.95 o 
  -4   0   4    13117.15    12284.03    320.68 o 
  -3   0   4      771.37      953.47     63.69 o 
  -2   0   4    14882.80    14782.19    417.86 o 
  -1   0   4    16171.92    16738.36    262.06 o 
   0   0   4     4223.94     4601.21     71.82 o 
   1   0   4    31840.62    29783.06    453.05 o 
   3   0   4     4768.67     4817.92     73.54 o 
   4   0   4     6665.69     6151.70     85.03 o 
   5   0   4      397.94      316.30     27.75 o 
   6   0   4    12676.24    13188.58    229.18 o 
   7   0   4      934.08      851.87     45.75 o 
   8   0   4      690.41      765.99     53.86 o 
   9   0   4     1862.60     1813.23     76.52 o 
  10   0   4      242.72      302.77     53.09 o 
  11   0   4      415.82      433.25     45.24 o 
  -9   1   4     2245.72     2273.31    140.61 o 
  -8   1   4      198.74      223.11     47.39 o 
  -7   1   4     4606.93     4991.28    195.57 o 
  -6   1   4     2119.44     2127.00    113.09 o 
  -5   1   4        4.71       41.60     24.29 o 
  -4   1   4    13574.51    13018.90    325.41 o 
  -3   1   4     3519.18     3639.81    315.54 o 
  -2   1   4     5563.18     5509.25    310.11 o 
  -1   1   4    21967.13    20258.58    393.52 o 
   0   1   4      295.46      303.45     25.62 o 
   1   1   4    13121.60    13484.22    301.60 o 
   2   1   4     4584.91     5065.19    108.58 o 
   3   1   4     9293.62     9841.43    123.53 o 
   4   1   4    17884.82    17771.33    343.65 o 
   5   1   4      894.80      791.99     35.03 o 
   6   1   4     3560.49     3317.43     85.73 o 
   7   1   4     2984.59     3074.09     88.50 o 
   8   1   4       22.58       30.22     17.37 o 
   9   1   4     1367.69     1415.74     66.72 o 
  10   1   4      777.85      787.56     53.79 o 
  11   1   4      225.02      164.53     46.83 o 
  -9   2   4     2123.39     2415.94    196.70 o 
  -8   2   4      916.69     1150.19     66.50 o 
  -7   2   4     1154.82     1234.49     93.32 o 
  -6   2   4    12468.89    13102.24    632.13 o 
  -5   2   4      447.35      475.28     41.56 o 
  -4   2   4     5684.12     5784.75    331.06 o 
  -3   2   4     7772.66     7946.07    390.27 o 
  -2   2   4     1459.15     1402.63     38.31 o 
  -1   2   4    14303.21    14067.61    300.05 o 
   0   2   4     1163.75     1272.50     42.60 o 
   3   2   4      144.79      118.52     12.58 o 
   4   2   4    19608.02    19313.80    230.10 o 
   5   2   4     5704.16     5933.22    426.00 o 
   6   2   4      107.19      139.17     22.25 o 
   7   2   4     3310.54     3287.60     90.16 o 
   8   2   4      400.26      344.60     30.78 o 
   9   2   4      678.58      656.49    114.53 o 
  10   2   4     1036.14     1014.33     59.83 o 
  11   2   4      253.46      229.28     49.37 o 
  -9   3   4     1627.96     1941.79    135.06 o 
  -8   3   4     2584.98     2805.00    103.48 o 
  -7   3   4        4.57       -1.81     22.06 o 
  -6   3   4     5266.08     5658.64    149.86 o 
  -5   3   4     2168.40     2380.80     77.27 o 
  -4   3   4     2826.95     2999.62    158.34 o 
  -3   3   4     8220.30     8251.30    298.18 o 
  -2   3   4      430.11      469.56     25.76 o 
  -1   3   4    13099.14    11913.03    220.61 o 
   0   3   4     2166.53     2339.11     60.48 o 
   1   3   4     1864.97     1789.53     41.22 o 
   2   3   4    12616.83    13372.88    210.00 o 
   3   3   4     6441.11     6679.45    120.81 o 
   4   3   4     3879.06     4087.13     98.30 o 
   5   3   4     4883.49     5096.80    121.11 o 
   6   3   4        7.06       26.30     15.95 o 
   7   3   4     2173.11     2132.68    115.07 o 
   8   3   4     2113.29     2125.21    121.51 o 
   9   3   4       10.74       11.08     27.53 o 
  10   3   4      917.69      840.94     87.39 o 
  11   3   4      388.64      382.32     46.21 o 
  -8   4   4     2234.15     2437.13    103.25 o 
  -7   4   4      213.07      253.84     34.70 o 
  -6   4   4     3773.40     3975.00     92.80 o 
  -5   4   4     4089.08     4152.47     89.34 o 
  -4   4   4      442.92      434.08     24.62 o 
  -3   4   4     8002.35     8270.46    126.67 o 
  -2   4   4      982.02     1089.67     50.94 o 
  -1   4   4     2160.25     2243.05     53.23 o 
   0   4   4    11028.03    10356.32    140.14 o 
   1   4   4      279.88      336.42     15.01 o 
   2   4   4     8313.50     8278.12    407.02 o 
   3   4   4     6996.71     6976.21    114.33 o 
   4   4   4     2260.15     2496.31     57.95 o 
   5   4   4     4657.93     4992.38    114.55 o 
   6   4   4     1589.67     1561.99     89.95 o 
   7   4   4      228.74      228.75     40.95 o 
   8   4   4     3020.04     2819.98    143.40 o 
   9   4   4      156.32      158.37     42.81 o 
  10   4   4     1078.00     1161.19    101.61 o 
  11   4   4      585.72      527.79     75.29 o 
  -8   5   4     1970.19     2176.99    130.89 o 
  -7   5   4      763.83      830.85     95.54 o 
  -6   5   4     1412.37     1473.37     96.62 o 
  -5   5   4     4366.66     4808.95    130.53 o 
  -4   5   4       31.48       61.50     15.48 o 
  -3   5   4     5156.17     4876.85     76.06 o 
  -2   5   4     2833.89     2820.11     65.85 o 
  -1   5   4     1006.14      956.92     35.13 o 
   0   5   4     8086.78     8244.89    277.35 o 
   1   5   4     5269.13     5202.37    248.32 o 
   2   5   4     2863.48     2851.67    117.73 o 
   3   5   4     4766.45     5041.40     83.96 o 
   4   5   4      109.82      107.59     13.71 o 
   5   5   4     2415.71     2416.54     58.88 o 
   6   5   4     3656.23     3517.65    142.55 o 
   7   5   4      557.75      567.04     59.08 o 
   8   5   4     1798.81     1811.51    114.02 o 
   9   5   4     1084.29      996.50     90.07 o 
  10   5   4      617.56      580.91     74.87 o 
  11   5   4     1059.55      993.72    102.17 o 
  -8   6   4      923.16      987.69     70.27 o 
  -7   6   4     1514.12     1569.58     80.62 o 
  -6   6   4       54.26       61.73     24.10 o 
  -5   6   4     3710.89     3806.99    115.61 o 
  -4   6   4      849.88     1044.17     45.47 o 
  -3   6   4     3647.97     3659.63     85.27 o 
  -2   6   4     6446.00     6355.92    122.05 o 
  -1   6   4     1400.74     1373.67     90.68 o 
   0   6   4     4201.59     3995.83    125.46 o 
   1   6   4     6354.10     6244.49    223.61 o 
   2   6   4       42.82       44.41     10.15 o 
   3   6   4     4275.15     4268.92    178.02 o 
   4   6   4     4035.29     4363.57     81.98 o 
   5   6   4      848.92      890.16     35.67 o 
   6   6   4     4786.33     4522.97    168.45 o 
   7   6   4      378.33      444.26     56.48 o 
   8   6   4     2403.62     2185.66    126.68 o 
   9   6   4     2175.52     2289.07    136.45 o 
  10   6   4       26.68       52.17     39.16 o 
  -7   7   4     1421.20     1350.06    112.11 o 
  -6   7   4       26.34       12.17     22.02 o 
  -5   7   4     1322.93     1403.89     75.06 o 
  -4   7   4     2282.59     2137.14     67.34 o 
  -3   7   4       65.82       62.91     14.01 o 
  -2   7   4     4730.28     4778.32    100.06 o 
  -1   7   4     2039.85     2096.91    237.81 o 
   0   7   4      601.70      662.99     31.68 o 
   1   7   4     5881.58     5339.83    391.05 o 
   2   7   4      601.45      628.29     32.75 o 
   3   7   4      509.86      510.41     19.49 o 
   4   7   4     4875.70     5246.35     95.00 o 
   5   7   4        6.70       21.93     13.64 o 
   6   7   4     3905.30     4339.88    373.89 o 
   7   7   4     1593.35     1487.00     97.67 o 
   8   7   4      595.48      596.00     67.14 o 
   9   7   4     2118.86     2041.21    131.34 o 
  10   7   4      135.38      139.09     43.38 o 
  -6   8   4      593.17      588.01     73.64 o 
  -5   8   4      600.20      569.17     48.51 o 
  -4   8   4     2669.31     2733.51     82.44 o 
  -3   8   4      440.25      426.97     30.71 o 
  -2   8   4     1621.72     1581.92     59.42 o 
  -1   8   4     1903.54     1804.00    235.07 o 
   0   8   4      242.08      265.65     22.98 o 
   1   8   4     3110.03     3034.90    298.88 o 
   2   8   4     2647.54     2463.74    283.42 o 
   3   8   4      630.43      633.22     62.91 o 
   4   8   4     5008.23     5291.29    116.52 o 
   5   8   4      824.92      807.38     36.62 o 
   6   8   4     2138.18     2171.00     82.01 o 
   7   8   4     2749.94     3009.71    129.21 o 
   8   8   4        3.54      -24.03     32.87 o 
   9   8   4     1750.89     1485.79    112.93 o 
  -5   9   4        7.84       19.35     26.10 o 
  -4   9   4     1453.96     1359.23    114.59 o 
  -3   9   4      841.34      781.26     76.21 o 
  -2   9   4      137.73      139.90     26.60 o 
  -1   9   4     3786.56     3692.32    326.69 o 
   0   9   4       42.91       72.65     25.62 o 
   1   9   4      828.20      842.75     48.51 o 
   2   9   4     3932.89     3570.45    293.76 o 
   3   9   4       57.87       68.21     18.48 o 
   4   9   4     4194.58     4532.76    183.96 o 
   5   9   4     2500.44     2868.01    144.28 o 
   6   9   4      416.24      441.32     39.16 o 
   7   9   4     3818.88     3936.62    179.20 o 
   8   9   4       22.27       29.09     83.80 o 
   9   9   4      744.74      817.61    146.76 o 
  -4  10   4      478.06      478.21     47.93 o 
  -3  10   4     1908.90     1769.60    115.98 o 
  -2  10   4        4.89       23.45     34.90 o 
  -1  10   4     2377.53     2255.76    276.44 o 
   0  10   4     2156.50     2067.29    159.03 o 
   1  10   4      237.31      197.56     28.82 o 
   2  10   4     3972.76     3820.60    409.20 o 
   3  10   4     1255.43      999.78     87.73 o 
   4  10   4     2066.87     2209.83    131.03 o 
   5  10   4     2756.43     2889.14    153.22 o 
   6  10   4       30.28       91.68     43.87 o 
   7  10   4     2035.84     2294.80    140.35 o 
   8  10   4     2129.44     2346.99    145.99 o 
  -2  11   4      583.26      566.15     49.45 o 
  -1  11   4      570.24      612.87     66.36 o 
   0  11   4     2100.41     2003.57    159.93 o 
   1  11   4      111.30      111.51     24.75 o 
   2  11   4     2269.58     2157.50    135.46 o 
   3  11   4     1673.69     1730.31    120.46 o 
   4  11   4      490.10      456.32     67.18 o 
   5  11   4     3391.68     3604.26    181.37 o 
   6  11   4      395.34      506.00     76.60 o 
   1  12   4      596.89      625.94     78.38 o 
   2  12   4     1154.02     1347.47    115.11 o 
   3  12   4     1835.08     1844.76    134.37 o 
  -3  -9   5     2012.68     2019.85    139.10 o 
  -2  -9   5      466.12      538.94     71.09 o 
  -1  -9   5     3590.01     3422.94    226.73 o 
   0  -9   5      341.69      391.76     42.29 o 
   1  -9   5     1839.72     1871.99    117.27 o 
   2  -9   5     3058.22     2771.66    149.70 o 
   3  -9   5       24.77       49.81     34.73 o 
  -5  -8   5      627.22      575.43     78.47 o 
  -4  -8   5     1124.84     1139.59    104.12 o 
  -3  -8   5     2685.93     2705.76    158.51 o 
  -2  -8   5       51.30        3.34     33.99 o 
  -1  -8   5     3588.76     3576.36    282.59 o 
   0  -8   5     1624.74     1603.07     76.40 o 
   1  -8   5     1127.28     1084.66     85.48 o 
   2  -8   5     2984.26     2857.43    144.73 o 
   3  -8   5      239.32      299.90     52.39 o 
   4  -8   5     2531.15     2353.92    135.39 o 
   5  -8   5     1680.37     1597.48    114.54 o 
  -6  -7   5     1527.57     1583.89    129.86 o 
  -5  -7   5     2145.68     2026.48    141.00 o 
  -4  -7   5      179.23      268.53     57.27 o 
  -3  -7   5     4950.10     4934.89    214.74 o 
  -2  -7   5      137.35      195.29     47.98 o 
  -1  -7   5     3256.89     3154.18    192.22 o 
   0  -7   5     4095.86     4069.74    120.72 o 
   1  -7   5      229.04      211.29     39.23 o 
   2  -7   5     6034.73     5688.85    204.69 o 
   3  -7   5     1650.34     1568.62    101.66 o 
   4  -7   5     1014.03     1046.16     85.04 o 
   5  -7   5     3526.12     3374.10    159.62 o 
   6  -7   5       79.15       82.09     36.36 o 
   7  -7   5      949.23     1011.61     92.53 o 
  -7  -6   5      914.89      828.25     98.91 o 
  -6  -6   5      970.84      990.98    101.62 o 
  -5  -6   5     3564.01     3563.14    186.81 o 
  -4  -6   5       33.74       33.98     37.28 o 
  -3  -6   5     8478.87     8141.58    284.00 o 
  -2  -6   5     1083.30     1131.68     91.89 o 
  -1  -6   5      971.48      971.33     54.81 o 
   0  -6   5     5900.93     5895.79    138.39 o 
   1  -6   5      356.85      316.53     29.91 o 
   2  -6   5     5341.19     5112.32    266.79 o 
   3  -6   5     4364.71     4525.76    169.08 o 
   4  -6   5       74.04       71.71     19.28 o 
   5  -6   5     3126.89     3185.55    148.07 o 
   6  -6   5      633.80      596.34     64.77 o 
   7  -6   5      801.21      858.72     81.58 o 
   8  -6   5     1494.05     1505.48    111.92 o 
  -8  -5   5     1065.94      988.59    105.63 o 
  -7  -5   5     1577.97     1588.87    127.85 o 
  -6  -5   5      454.23      443.60     71.93 o 
  -5  -5   5     6818.57     6720.50    260.49 o 
  -4  -5   5      887.12      842.41     83.33 o 
  -3  -5   5     1486.91     1521.65    105.38 o 
  -2  -5   5    10141.76     9763.92    335.52 o 
  -1  -5   5      191.97      180.49     23.20 o 
   0  -5   5     7280.82     7451.24    176.83 o 
   1  -5   5     2187.13     2294.74    180.70 o 
   2  -5   5     1146.67     1295.58     79.25 o 
   3  -5   5     5441.66     5445.85    130.33 o 
   4  -5   5      164.82      175.89     24.20 o 
   5  -5   5     1337.34     1270.53     92.00 o 
   6  -5   5     3965.22     3950.37    114.81 o 
   7  -5   5      113.04      127.21     24.95 o 
   8  -5   5     1441.05     1511.13    107.11 o 
  -8  -4   5      744.59      837.71     95.40 o 
  -7  -4   5     2708.99     2431.49    154.70 o 
  -6  -4   5       11.26       31.84     34.99 o 
  -5  -4   5     5008.70     4829.12    209.24 o 
  -4  -4   5     2443.24     2540.52    140.73 o 
  -3  -4   5     1416.98     1433.07     99.03 o 
  -2  -4   5     5833.91     6120.70    143.81 o 
  -1  -4   5      975.37      961.15     36.24 o 
   0  -4   5     6289.82     6148.71    102.10 o 
   1  -4   5     6046.91     6073.89    189.18 o 
   2  -4   5       60.82       80.87     17.30 o 
   3  -4   5     3647.25     3631.28    123.80 o 
   4  -4   5      849.44      900.42     46.03 o 
   5  -4   5     2287.83     2332.02    132.28 o 
   6  -4   5     1350.02     1313.11     72.43 o 
   7  -4   5      551.28      507.43     39.74 o 
   8  -4   5     1998.12     1992.72     82.83 o 
   9  -4   5     1365.69     1240.39     68.53 o 
  -8  -3   5      159.03      107.55     44.16 o 
  -7  -3   5     2458.28     2344.70    148.54 o 
  -6  -3   5      841.41      867.22     86.67 o 
  -5  -3   5     3078.93     3170.84    160.60 o 
  -4  -3   5     4230.44     3851.11    171.18 o 
  -3  -3   5       61.87       31.92     31.33 o 
  -2  -3   5    13975.92    13716.07    241.99 o 
  -1  -3   5     7961.90     8380.11    255.06 o 
   0  -3   5      694.98      652.12     30.44 o 
   1  -3   5     4613.39     4894.07    109.96 o 
   2  -3   5       42.19       65.01     15.74 o 
   3  -3   5     1619.31     1545.59     40.58 o 
   4  -3   5     3613.30     3643.55    107.10 o 
   5  -3   5       47.89       28.03     18.32 o 
   6  -3   5     4931.49     5002.45    125.04 o 
   7  -3   5     1847.81     1957.59     75.20 o 
   8  -3   5      854.05      872.14     58.27 o 
   9  -3   5     2209.84     2013.45     90.38 o 
  10  -3   5      331.87      302.50     40.29 o 
  -9  -2   5     1462.07     1226.14    115.53 o 
  -8  -2   5       24.39       10.91     33.02 o 
  -7  -2   5     3033.10     3159.08    169.37 o 
  -6  -2   5     1312.08     1291.20     99.59 o 
  -5  -2   5     1063.22      888.31     81.43 o 
  -4  -2   5     7415.67     7417.24    247.14 o 
  -3  -2   5     2053.73     1850.83    104.86 o 
  -2  -2   5     5534.72     5292.00    229.05 o 
  -1  -2   5     8748.22     8659.71    291.07 o 
   0  -2   5      159.52      156.53     45.88 o 
   1  -2   5     7637.58     7652.80    145.18 o 
   2  -2   5     2208.09     2257.81     64.40 o 
   3  -2   5     2026.81     2147.60    107.66 o 
   4  -2   5     5381.16     5351.74    116.55 o 
   5  -2   5     1543.96     1658.37     59.78 o 
   6  -2   5     3445.49     3472.13     95.90 o 
   7  -2   5     3784.45     3751.14    114.01 o 
   8  -2   5      116.61      117.09     22.78 o 
   9  -2   5     1770.05     1742.15    104.86 o 
  10  -2   5     1089.46     1010.39     61.31 o 
  -9  -1   5     1997.14     2102.09    146.55 o 
  -8  -1   5      666.25      762.77     87.12 o 
  -7  -1   5     1400.13     1520.50    111.94 o 
  -6  -1   5     2608.39     2674.76    142.39 o 
  -5  -1   5      274.60      222.54     41.71 o 
  -4  -1   5     5881.93     5524.67    198.84 o 
  -3  -1   5     6085.50     6454.67    413.45 o 
  -2  -1   5       63.86       51.74     13.56 o 
  -1  -1   5     8879.96     9030.49    167.73 o 
   0  -1   5      230.09      171.97     18.88 o 
   1  -1   5     5800.54     5718.64     91.34 o 
   2  -1   5    11121.02    11620.50    193.27 o 
   3  -1   5      599.21      598.15     29.62 o 
   4  -1   5     6173.48     6339.57    126.08 o 
   5  -1   5     6557.15     7026.21    126.75 o 
   6  -1   5      212.70      207.10     23.36 o 
   7  -1   5     4832.61     4636.50    116.81 o 
   8  -1   5     1281.38     1198.71     58.12 o 
   9  -1   5      384.66      342.48     35.39 o 
  10  -1   5     1630.13     1758.21    110.41 o 
  11  -1   5       21.91       15.30     32.97 o 
  -9   0   5     1222.17     1254.46    110.65 o 
  -8   0   5     1058.65     1238.67    104.24 o 
  -7   0   5      421.15      424.91     60.99 o 
  -6   0   5     3495.51     3421.74    158.79 o 
  -5   0   5     2635.87     2552.20    128.53 o 
  -4   0   5      455.21      467.26     36.15 o 
  -3   0   5     4896.07     4822.96    286.80 o 
  -2   0   5     1256.67     1412.47     64.69 o 
  -1   0   5     3119.39     2965.29     79.70 o 
   1   0   5     1796.87     2006.31    131.36 o 
   2   0   5    14374.03    14311.11    223.57 o 
   3   0   5     1729.68     1817.81     29.93 o 
   4   0   5     3274.40     3622.93     70.80 o 
   5   0   5    12897.44    12457.13    161.20 o 
   6   0   5      480.56      536.51     18.98 o 
   7   0   5     1050.01      938.15     45.95 o 
   8   0   5     2264.86     2295.45     80.14 o 
   9   0   5      205.67      272.45     31.73 o 
  10   0   5     1875.46     1676.58     77.28 o 
  11   0   5      307.45      245.27     53.30 o 
  -9   1   5      625.40      689.04    121.48 o 
  -8   1   5     1586.95     1941.61    223.54 o 
  -7   1   5      132.76      150.04     30.70 o 
  -6   1   5     1713.87     1810.21     77.54 o 
  -5   1   5     2290.34     2405.77     99.53 o 
  -4   1   5       36.17       21.66     20.58 o 
  -3   1   5     4809.59     4988.54    184.76 o 
  -2   1   5     1126.36     1050.39     45.43 o 
  -1   1   5     3589.61     3843.11    106.13 o 
   0   1   5    12971.96    12344.51    312.87 o 
   1   1   5        4.07       41.51     22.05 o 
   2   1   5    10810.78    11747.47    460.29 o 
   3   1   5    10025.01    10624.58    139.75 o 
   4   1   5       93.91       85.87      8.02 o 
   5   1   5     7894.34     8148.11    113.51 o 
   6   1   5     3793.16     3713.82     90.09 o 
   7   1   5     1654.72     1670.74     61.10 o 
   8   1   5     3861.22     3791.00    112.05 o 
   9   1   5      178.01      210.46     28.47 o 
  10   1   5     1318.33     1412.03    105.36 o 
  11   1   5      765.33      499.85     69.58 o 
  -9   2   5      144.00      169.28     35.10 o 
  -8   2   5     1580.73     1847.32    177.47 o 
  -7   2   5      707.60      840.63     58.83 o 
  -6   2   5     1764.62     1938.83     78.34 o 
  -5   2   5     2273.11     2293.18     98.99 o 
  -4   2   5       22.81       40.63     15.54 o 
  -3   2   5     3894.61     3640.68    240.12 o 
  -2   2   5     8849.12     9099.12    389.97 o 
  -1   2   5      143.23      157.31     13.42 o 
   0   2   5    10959.60    11677.02    201.52 o 
   1   2   5     4015.07     4344.27    133.30 o 
   2   2   5     7069.64     7605.49    296.74 o 
   3   2   5    27947.36    26780.61    389.45 o 
   4   2   5        3.27        6.30      4.05 o 
   5   2   5     4838.53     4678.58     74.63 o 
   6   2   5     4406.53     4613.33    101.57 o 
   7   2   5       21.25       32.97     12.80 o 
   8   2   5     5169.10     5429.07    163.59 o 
   9   2   5     1145.37     1181.87     90.50 o 
  10   2   5      627.83      783.62     80.86 o 
  11   2   5     1400.96     1424.75    111.32 o 
  -8   3   5      671.20      734.15     82.26 o 
  -7   3   5      898.49     1109.64     61.79 o 
  -6   3   5       21.44       24.67     19.26 o 
  -5   3   5     4725.07     5091.61    131.76 o 
  -4   3   5     1360.35     1456.92     74.38 o 
  -3   3   5      979.66     1042.53     37.28 o 
  -2   3   5     7876.24     7921.52    135.02 o 
  -1   3   5     2213.64     2111.59     47.91 o 
   0   3   5    12817.35    13087.88    220.28 o 
   1   3   5    20740.13    21145.40    449.27 o 
   3   3   5    12890.68    13752.70    221.96 o 
   4   3   5     3219.31     3256.67     77.24 o 
   5   3   5     1046.49     1063.00     28.53 o 
   6   3   5     7924.56     7969.57    140.92 o 
   7   3   5      540.70      580.44     33.74 o 
   8   3   5     3289.44     3275.11    147.64 o 
   9   3   5     2019.28     1916.72    116.36 o 
  10   3   5      313.51      451.50     65.62 o 
  11   3   5      777.48      736.58     82.04 o 
  -8   4   5      191.41      290.55     68.28 o 
  -7   4   5     1015.45     1181.87     97.00 o 
  -6   4   5       14.34      100.41     36.89 o 
  -5   4   5     1845.73     2050.58     72.68 o 
  -4   4   5     2078.38     2078.21     67.92 o 
  -3   4   5        5.93       16.97      9.99 o 
  -2   4   5    10312.01    10100.64    147.60 o 
  -1   4   5    14338.00    15021.05    140.91 o 
   1   4   5    15587.23    15142.63    877.72 o 
   2   4   5     1381.94     1355.96     72.16 o 
   3   4   5     3468.39     3458.60     81.97 o 
   4   4   5     4259.89     4535.92     99.18 o 
   5   4   5      299.95      287.02     23.57 o 
   6   4   5     7087.96     7333.78    221.63 o 
   7   4   5     1960.74     2021.70     77.22 o 
   8   4   5     1632.87     1657.48     73.86 o 
   9   4   5     2380.67     2215.04     92.45 o 
  10   4   5        3.96       -8.61     29.84 o 
  11   4   5     1274.73     1337.34    111.43 o 
  -8   5   5        2.69      -24.51     26.54 o 
  -7   5   5     1222.56     1395.87     76.92 o 
  -6   5   5      560.04      613.57     64.73 o 
  -5   5   5      539.09      542.69     44.05 o 
  -4   5   5     4166.05     4376.77     98.96 o 
  -3   5   5     1291.37     1251.37     47.11 o 
  -2   5   5     5094.24     5206.69     78.05 o 
  -1   5   5     8394.66     7961.09    174.60 o 
   0   5   5     1476.64     1772.80     48.90 o 
   1   5   5    10544.20    10595.72    727.61 o 
   2   5   5     3181.48     3038.71    199.09 o 
   3   5   5     2669.11     2775.48     72.70 o 
   4   5   5    11166.39    11569.07    201.26 o 
   5   5   5      687.34      726.72     39.83 o 
   6   5   5     4118.85     4148.90     86.83 o 
   7   5   5     1466.70     1382.51     63.53 o 
   8   5   5      325.10      327.14     35.46 o 
   9   5   5     2380.74     2320.79     95.04 o 
  10   5   5      269.35      219.13     35.07 o 
  11   5   5      796.13      748.41     91.99 o 
  -7   6   5      844.82      857.34     63.08 o 
  -6   6   5     1654.41     1757.34     92.24 o 
  -5   6   5        3.38       -2.72     23.67 o 
  -4   6   5     3767.12     3666.60     91.50 o 
  -3   6   5     4313.88     4510.15     99.36 o 
  -2   6   5      687.10      768.49     37.72 o 
  -1   6   5     7903.05     7921.05    612.12 o 
   0   6   5     1375.35     1323.36     42.96 o 
   1   6   5     8881.98     8916.19    244.50 o 
   2   6   5     9303.30     8968.90    454.04 o 
   3   6   5       23.97       34.47      9.68 o 
   4   6   5     9144.49     9547.70    177.12 o 
   5   6   5     2036.85     2154.35     57.32 o 
   6   6   5     2886.12     2933.73     72.19 o 
   7   6   5     4022.68     4074.39     92.59 o 
   8   6   5       68.63       95.24     32.20 o 
   9   6   5     2099.55     2097.11     90.62 o 
  10   6   5      975.62     1012.64     66.50 o 
  -6   7   5     2049.15     2211.40     94.67 o 
  -5   7   5     1551.90     1462.21     72.22 o 
  -4   7   5     1618.11     1622.16     60.22 o 
  -3   7   5     4299.64     4127.27     96.87 o 
  -2   7   5      160.71      196.05     21.86 o 
  -1   7   5     5171.95     5103.85    335.27 o 
   0   7   5     3967.76     3782.70     98.36 o 
   1   7   5     1260.90     1329.72    128.88 o 
   2   7   5    11540.15    11318.93    690.02 o 
   3   7   5      841.90      834.20     42.22 o 
   4   7   5     3443.65     3612.61     85.56 o 
   5   7   5     5096.69     5266.58    150.22 o 
   6   7   5      632.78      587.37     32.93 o 
   7   7   5     3236.40     3709.35    107.37 o 
   8   7   5      521.63      603.46     37.48 o 
   9   7   5      582.79      651.18     55.37 o 
  10   7   5     1455.25     1331.95     98.71 o 
  -6   8   5     1488.50     1393.74    110.44 o 
  -5   8   5     1499.54     1532.17     62.80 o 
  -4   8   5       60.73       64.39     19.40 o 
  -3   8   5     3286.54     3332.59    134.41 o 
  -2   8   5      909.29      820.67     40.77 o 
  -1   8   5     2649.08     2589.23    308.19 o 
   0   8   5     7153.92     6646.83    408.04 o 
   1   8   5        4.27       43.68     14.78 o 
   2   8   5     5003.43     4866.42    467.76 o 
   3   8   5     2370.88     2122.22    217.21 o 
   4   8   5     3011.41     3215.00    143.31 o 
   5   8   5     3986.22     4100.27     87.91 o 
   6   8   5        5.60       13.45     13.03 o 
   7   8   5     2122.44     2138.89     84.95 o 
   8   8   5     1371.56     1404.65     57.54 o 
   9   8   5       88.93       55.72     25.25 o 
  -5   9   5     2037.47     2018.73    142.38 o 
  -4   9   5       10.65       -9.89     22.70 o 
  -3   9   5     2794.58     2608.14    144.61 o 
  -2   9   5     2382.41     2393.05    113.27 o 
  -1   9   5      691.31      702.20     45.56 o 
   0   9   5     2098.48     2061.28     79.32 o 
   1   9   5     1128.99     1082.63     56.17 o 
   2   9   5     3228.72     3092.46    405.69 o 
   3   9   5     3802.45     3915.66    170.51 o 
   4   9   5      777.78      718.56     71.39 o 
   5   9   5     4102.39     4072.58    177.67 o 
   6   9   5      594.63      650.20     70.24 o 
   7   9   5      605.23      633.30     82.09 o 
   8   9   5     1404.53     1417.54     59.40 o 
   9   9   5       13.07       33.30     21.37 o 
  -3  10   5     1088.47     1056.33     64.28 o 
  -2  10   5     2651.56     2586.42    143.05 o 
  -1  10   5       56.31       71.31     22.37 o 
   0  10   5     5403.21     5095.72    506.35 o 
   1  10   5      735.39      644.27     44.43 o 
   2  10   5     1261.15     1233.28     99.83 o 
   3  10   5     4249.40     4937.61    206.41 o 
   4  10   5       43.20       43.18     33.22 o 
   5  10   5     1723.89     1633.26    114.29 o 
   6  10   5     1406.62     1406.56    107.78 o 
   7  10   5      111.74      208.88     54.46 o 
   8  10   5     2020.51     2156.55    138.30 o 
  -2  11   5     2294.95     2221.46    174.81 o 
  -1  11   5      324.39      313.03     62.91 o 
   0  11   5     1125.69     1065.93     85.28 o 
   1  11   5     2611.91     2686.87    153.76 o 
   2  11   5       12.42       41.15     38.11 o 
   3  11   5     2464.10     2396.96    145.07 o 
   4  11   5      732.96      714.26     81.85 o 
   5  11   5      862.68      913.98     90.46 o 
   6  11   5     1419.92     1475.71    117.52 o 
   2  12   5       70.45       75.29     44.87 o 
   3  12   5     1144.10     1226.83    111.07 o 
   0  -9   6     2920.95     2769.31    110.21 o 
   1  -9   6       12.18       49.27     26.17 o 
  -4  -8   6       96.31      172.70     50.20 o 
  -3  -8   6     1766.79     1799.87    134.04 o 
  -2  -8   6     1457.46     1510.85    119.29 o 
  -1  -8   6      171.78      104.63     38.94 o 
   0  -8   6     2796.91     2980.37    149.00 o 
   1  -8   6      853.40      731.46     74.32 o 
   2  -8   6     1034.61      913.09     83.55 o 
   3  -8   6     2604.48     2432.19    136.87 o 
   4  -8   6       21.28       -5.78     27.48 o 
  -5  -7   6     2640.77     2526.82    165.23 o 
  -4  -7   6      657.01      494.17     73.94 o 
  -3  -7   6     1460.03     1659.58    125.08 o 
  -2  -7   6     3046.71     3043.74    166.72 o 
  -1  -7   6       94.98       86.64     36.06 o 
   0  -7   6     2175.85     2314.81    147.53 o 
   1  -7   6     2501.27     2431.82     95.78 o 
   2  -7   6      858.26      789.01     72.61 o 
   3  -7   6     2752.94     2880.04    143.26 o 
   4  -7   6      636.41      756.34     74.82 o 
   5  -7   6      538.98      510.19     62.55 o 
   6  -7   6     1906.07     1897.36    123.37 o 
  -6  -6   6       38.90       51.29     39.54 o 
  -5  -6   6     2302.05     2094.85    146.03 o 
  -4  -6   6     1846.31     1884.62    132.94 o 
  -3  -6   6      259.98      304.22     58.27 o 
  -2  -6   6     3645.11     3810.86    182.64 o 
  -1  -6   6     1056.84      974.61     89.17 o 
   0  -6   6     1172.23     1178.76     96.85 o 
   1  -6   6     4141.53     4223.23    152.54 o 
   2  -6   6      379.43      314.05     31.80 o 
   3  -6   6     1930.54     1874.06     75.78 o 
   4  -6   6     1882.16     2019.20     80.30 o 
   5  -6   6      176.95      163.22     39.23 o 
   6  -6   6     2032.01     1977.89    118.79 o 
   7  -6   6      631.65      593.58     69.48 o 
  -7  -5   6     1505.02     1453.45    127.48 o 
  -6  -5   6      619.26      673.71     86.90 o 
  -5  -5   6     1621.50     1763.01    130.88 o 
  -4  -5   6     4388.80     4310.05    203.46 o 
  -3  -5   6      563.78      503.83     39.75 o 
  -2  -5   6     5425.48     5359.33    217.19 o 
  -1  -5   6     4239.79     4008.75    171.16 o 
   0  -5   6        5.44       -9.39     16.28 o 
   1  -5   6     3547.22     3585.06    152.06 o 
   2  -5   6     1505.00     1760.55     68.67 o 
   3  -5   6      430.79      473.15     48.57 o 
   4  -5   6     3438.78     3463.54    105.75 o 
   5  -5   6      203.40      188.16     27.03 o 
   6  -5   6     1724.41     1716.80     74.69 o 
   7  -5   6     3315.57     3191.74    107.84 o 
   8  -5   6       34.62       80.33     39.57 o 
  -7  -4   6     1374.75     1429.85    123.01 o 
  -6  -4   6     2411.72     2304.40    152.01 o 
  -5  -4   6       77.12       80.69     46.06 o 
  -4  -4   6     3159.45     2881.69    156.71 o 
  -3  -4   6      902.98      910.13     72.49 o 
  -2  -4   6      106.56      118.28     21.54 o 
  -1  -4   6     7283.30     7479.86    132.13 o 
   0  -4   6      381.03      371.85     22.72 o 
   1  -4   6     1616.51     1705.02     74.26 o 
   2  -4   6     3035.81     2987.90     88.59 o 
   3  -4   6       54.09       68.67     17.63 o 
   4  -4   6     3991.25     3949.22    128.50 o 
   5  -4   6     2338.62     2330.52     81.28 o 
   6  -4   6      166.51      171.32     25.52 o 
   7  -4   6     1999.06     2059.03     82.41 o 
   8  -4   6      346.60      403.72     39.64 o 
   9  -4   6      854.66      910.46     60.13 o 
  -8  -3   6      703.13      739.87     93.89 o 
  -7  -3   6      294.81      278.55     57.83 o 
  -6  -3   6     1838.86     1897.45    131.40 o 
  -5  -3   6      615.25      603.07     72.74 o 
  -4  -3   6     2377.45     2497.97     90.84 o 
  -3  -3   6     3598.04     3442.06    140.72 o 
  -2  -3   6      374.63      385.65     31.99 o 
  -1  -3   6     5802.62     5612.12    234.59 o 
   0  -3   6      955.20     1069.66     46.17 o 
   1  -3   6      512.72      568.98     35.88 o 
   2  -3   6     5761.67     5693.49    244.00 o 
   3  -3   6     3727.87     3890.65    111.55 o 
   4  -3   6     2156.98     2088.85     71.02 o 
   5  -3   6     4528.80     4470.82    114.69 o 
   6  -3   6       72.70       74.57     18.85 o 
   7  -3   6     2700.37     2843.35    121.05 o 
   8  -3   6     1025.66     1063.40     59.57 o 
   9  -3   6      447.03      486.88     43.76 o 
  -8  -2   6     1102.38     1167.22    110.66 o 
  -7  -2   6        1.38      -21.03     36.86 o 
  -6  -2   6     1630.51     1606.51    118.26 o 
  -5  -2   6     1624.53     1542.03    110.06 o 
  -4  -2   6      567.13      531.04     41.93 o 
  -3  -2   6     5325.44     5509.19    136.37 o 
  -2  -2   6      370.50      380.83     26.08 o 
  -1  -2   6     2601.38     2751.72     81.63 o 
   0  -2   6     3853.35     3791.64     96.09 o 
   1  -2   6       38.73       50.45     15.05 o 
   2  -2   6     8016.88     8037.62    156.35 o 
   3  -2   6     3198.57     3238.98     89.77 o 
   4  -2   6      252.91      286.27     25.52 o 
   5  -2   6     7201.07     7086.29    149.31 o 
   6  -2   6     1549.20     1562.24     83.79 o 
   7  -2   6     1833.16     1930.36     73.68 o 
   8  -2   6     2715.39     2833.37    143.51 o 
   9  -2   6       21.17       18.81     18.69 o 
  10  -2   6     1968.07     1946.99     85.89 o 
  -8  -1   6     1137.33     1103.70    105.55 o 
  -7  -1   6      538.49      425.56     63.45 o 
  -6  -1   6     1313.99     1281.37    156.50 o 
  -5  -1   6     4112.81     4524.56    304.64 o 
  -4  -1   6      457.24      414.15     37.34 o 
  -3  -1   6     5014.30     4678.94    121.31 o 
  -2  -1   6     1747.62     1663.28     53.28 o 
  -1  -1   6      921.26      934.94     45.67 o 
   0  -1   6     8287.54     8642.39    297.07 o 
   1  -1   6     2623.65     2741.31     77.47 o 
   2  -1   6     3911.42     4079.87     93.56 o 
   3  -1   6    11670.99    11319.25    387.79 o 
   4  -1   6      207.33      209.73     20.21 o 
   5  -1   6     7684.99     7766.65    154.00 o 
   6  -1   6     5100.30     5096.51    120.24 o 
   7  -1   6      398.70      412.19     33.30 o 
   8  -1   6     3988.33     4041.41    113.95 o 
   9  -1   6      157.65      117.09     23.50 o 
  10  -1   6     1295.30     1189.43     98.61 o 
  -8   0   6      846.84      896.36     69.41 o 
  -7   0   6     1444.76     1492.89     78.02 o 
  -6   0   6      121.74      167.24     44.09 o 
  -5   0   6     3015.75     2956.00    281.39 o 
  -4   0   6     1732.18     1832.34    168.88 o 
  -3   0   6     1985.52     2231.24    109.29 o 
  -2   0   6     4312.38     4039.39     96.31 o 
  -1   0   6     1472.80     1570.41     59.45 o 
   0   0   6     4302.39     4228.58    153.03 o 
   1   0   6     6576.20     6983.75    499.36 o 
   2   0   6     1153.39     1333.67     44.37 o 
   3   0   6     8893.39     8919.69    157.34 o 
   4   0   6     3353.49     3475.63     64.85 o 
   5   0   6     2045.80     2079.73     48.28 o 
   6   0   6     6986.42     6843.34    109.76 o 
   7   0   6        5.12       -4.19     13.27 o 
   8   0   6     3228.90     3058.35     93.69 o 
   9   0   6     1942.24     1993.76     78.53 o 
  10   0   6      808.14      841.71     82.40 o 
  11   0   6      935.83     1044.38     98.33 o 
  -8   1   6      345.73      382.41     52.92 o 
  -7   1   6     1442.48     1532.74     78.65 o 
  -6   1   6      198.92      246.85     35.34 o 
  -5   1   6     1536.92     1452.59     97.02 o 
  -4   1   6     4141.00     4054.10    175.71 o 
  -3   1   6      304.51      333.57     30.69 o 
  -2   1   6     9860.52     9849.12    155.75 o 
  -1   1   6     2094.64     2082.35     60.85 o 
   0   1   6     3024.84     3247.67     86.91 o 
   1   1   6    10128.21    10330.93    271.86 o 
   2   1   6      487.77      510.85     59.85 o 
   3   1   6     6537.24     6470.46     97.68 o 
   4   1   6     5785.57     5778.54     91.05 o 
   5   1   6      893.40      925.52     30.07 o 
   6   1   6     8013.29     8041.35    116.09 o 
   7   1   6      721.39      634.94     77.77 o 
   8   1   6     4119.47     4091.10    107.99 o 
   9   1   6     2499.78     2414.53    133.25 o 
  10   1   6      256.81      201.47     45.05 o 
  11   1   6     1591.70     1554.15    117.83 o 
  -8   2   6        2.92       -3.64     22.17 o 
  -7   2   6      836.06      979.50     62.39 o 
  -6   2   6      760.16      881.77     55.73 o 
  -5   2   6     2413.60     2743.70     93.52 o 
  -4   2   6     3178.69     3132.60    111.55 o 
  -3   2   6      709.00      690.81     41.61 o 
  -2   2   6     5000.76     4840.18     80.02 o 
  -1   2   6    14239.34    14078.07    300.02 o 
   0   2   6     1176.15     1142.47     55.94 o 
   1   2   6    10895.80    11786.37    294.20 o 
   2   2   6     3740.51     3930.91    137.42 o 
   3   2   6     5658.80     5690.91    218.32 o 
   4   2   6     1908.10     1717.08     31.86 o 
   5   2   6        5.93       12.08      5.71 o 
   6   2   6     9014.97     8840.94    126.14 o 
   7   2   6     4316.25     4457.36     80.12 o 
   8   2   6     1631.89     1594.21    101.42 o 
   9   2   6     3309.52     3360.81    158.96 o 
  10   2   6       27.80       21.61     31.52 o 
  11   2   6     1841.60     1743.39    125.71 o 
  -8   3   6      101.55      100.80     45.63 o 
  -7   3   6     1066.94     1301.39    104.73 o 
  -6   3   6     2230.79     2386.72     90.10 o 
  -5   3   6       14.56       45.91     19.91 o 
  -4   3   6     5727.64     5919.34    139.00 o 
  -3   3   6     4189.21     4364.98    110.33 o 
  -2   3   6     3176.42     3331.02    106.72 o 
  -1   3   6    14873.74    14512.67    173.08 o 
   0   3   6      397.48      368.09     28.96 o 
   1   3   6     9251.21     9590.91    247.53 o 
   2   3   6     3609.77     2995.47    408.55 o 
   3   3   6      144.77      178.55     20.32 o 
   4   3   6    28946.38    29626.78    438.88 o 
   5   3   6      690.38      659.89     25.83 o 
   6   3   6     2925.13     2954.63     78.79 o 
   7   3   6     4420.82     4393.46    104.68 o 
   8   3   6      913.73     1040.99     81.73 o 
   9   3   6     4114.04     4323.83    184.25 o 
  10   3   6      664.32      789.42     83.80 o 
  11   3   6      657.68      680.44     80.64 o 
  -8   4   6      425.25      452.16     73.20 o 
  -7   4   6      137.05      166.46     49.10 o 
  -6   4   6     2383.90     2713.65    147.94 o 
  -5   4   6      823.49      802.63     76.33 o 
  -4   4   6     1744.98     1929.47     69.23 o 
  -3   4   6     5668.73     5665.99    216.03 o 
  -2   4   6      156.34      153.11     15.70 o 
  -1   4   6    11943.02    11236.31    141.19 o 
   0   4   6     2865.97     3150.97    113.93 o 
   1   4   6     4216.99     4388.29    280.91 o 
   2   4   6    12887.96    12262.26   1165.64 o 
   3   4   6       19.83       39.10     26.26 o 
   4   4   6     3117.05     3095.74     81.35 o 
   5   4   6     3862.26     3925.65     95.76 o 
   6   4   6     1856.35     1820.84    100.24 o 
   7   4   6     4659.63     4634.00    112.67 o 
   8   4   6       41.44       42.26     18.81 o 
   9   4   6     4315.34     4105.01    178.81 o 
  10   4   6     2352.84     2434.59    141.20 o 
  11   4   6       86.38       51.87     37.10 o 
  -7   5   6        1.59        5.03     27.11 o 
  -6   5   6     1552.91     1840.70     86.02 o 
  -5   5   6     1801.61     1757.87     79.38 o 
  -4   5   6      775.65      763.26     40.81 o 
  -3   5   6     6943.15     7143.54    167.28 o 
  -2   5   6      580.45      509.56     30.14 o 
  -1   5   6     4625.95     4631.02     60.82 o 
   0   5   6     5996.34     5659.79    119.84 o 
   1   5   6     1433.23     1436.91     67.41 o 
   2   5   6    11757.81    11208.98    935.87 o 
   3   5   6     1348.34     1459.90     53.03 o 
   4   5   6     5093.50     5122.56    114.78 o 
   5   5   6     5052.89     5235.84    118.57 o 
   6   5   6     1176.19     1200.43     52.55 o 
   7   5   6     7393.86     7395.63    220.50 o 
   8   5   6     1162.36     1219.08     57.82 o 
   9   5   6      243.34      382.01     54.58 o 
  10   5   6     2230.06     2172.60    133.48 o 
  11   5   6       87.85       29.45     37.33 o 
  -7   6   6      163.82      100.47     31.52 o 
  -6   6   6     1106.63     1214.93     72.20 o 
  -5   6   6     3012.55     3223.84    112.55 o 
  -4   6   6       13.65       55.79     18.92 o 
  -3   6   6     3713.04     3748.95    186.58 o 
  -2   6   6     1738.68     1822.43     89.48 o 
  -1   6   6     3816.48     3849.61     85.70 o 
   0   6   6     6290.41     6188.47    228.07 o 
   1   6   6       22.11       14.38      7.26 o 
   2   6   6    10117.09     9480.51    508.43 o 
   3   6   6     1982.04     1929.99    222.75 o 
   4   6   6     3893.57     4030.60    100.06 o 
   5   6   6     8104.91     7832.96    160.19 o 
   6   6   6      168.97      162.59     23.10 o 
   7   6   6     3526.57     3660.89    132.44 o 
   8   6   6     2773.54     2945.29     95.19 o 
   9   6   6       16.64       30.01     20.13 o 
  10   6   6     1468.73     1364.34     70.39 o 
  -6   7   6      429.07      487.06     47.85 o 
  -5   7   6     2287.42     2458.53     98.25 o 
  -4   7   6      737.91      731.13     42.27 o 
  -3   7   6     4041.15     4140.53     99.80 o 
  -2   7   6     3184.71     3109.17     81.13 o 
  -1   7   6      295.52      326.20     30.05 o 
   0   7   6     7893.88     7604.09    555.74 o 
   1   7   6     1446.82     1463.06     57.44 o 
   2   7   6     5676.12     5664.31    356.79 o 
   3   7   6     5108.68     5199.20    118.50 o 
   4   7   6      334.49      346.16     30.32 o 
   5   7   6    10235.07    10005.80    194.41 o 
   6   7   6     2455.77     2496.15     83.68 o 
   7   7   6      264.41      322.10     32.89 o 
   8   7   6     2932.42     2898.42     81.43 o 
   9   7   6      316.87      365.61     32.20 o 
  10   7   6      676.34      803.78     47.42 o 
  -5   8   6     1867.83     1957.01     73.68 o 
  -4   8   6      609.54      616.04     40.40 o 
  -3   8   6      874.91      872.02     55.92 o 
  -2   8   6     4242.45     4155.61     98.87 o 
  -1   8   6      247.72      249.55     31.98 o 
   0   8   6     4047.25     3897.07    335.28 o 
   1   8   6     2558.62     2274.97    149.84 o 
   2   8   6     2752.81     2750.26    135.71 o 
   3   8   6     8377.53     8484.99    269.43 o 
   4   8   6      153.36      203.60     42.78 o 
   5   8   6     1409.18     1419.76     60.30 o 
   6   8   6     2702.73     2811.54     92.09 o 
   7   8   6       35.19       26.17     15.60 o 
   8   8   6     1687.26     1728.43     63.47 o 
   9   8   6      737.96      668.78     51.05 o 
  -4   9   6     1215.32     1107.39     67.14 o 
  -3   9   6      133.77      137.24     28.16 o 
  -2   9   6     2755.14     2617.24    112.96 o 
  -1   9   6      838.81      825.51    127.31 o 
   0   9   6     2612.04     2432.02    326.35 o 
   1   9   6     3280.02     3429.89    157.86 o 
   2   9   6        7.26      118.18     41.96 o 
   3   9   6     4823.64     4905.55    200.20 o 
   4   9   6     2274.79     2355.22    131.20 o 
   5   9   6      635.89      604.29     65.72 o 
   6   9   6     2295.54     2157.20    127.34 o 
   7   9   6      356.85      437.59     62.20 o 
   8   9   6      686.64      685.81     41.60 o 
   9   9   6      661.45      685.61     44.28 o 
  -3  10   6       31.34       28.34     22.27 o 
  -2  10   6     1709.05     1738.32    114.61 o 
  -1  10   6     1390.32     1400.47    192.88 o 
   0  10   6     1676.38     1854.73    117.10 o 
   1  10   6     3989.48     4099.92    181.99 o 
   2  10   6      607.11      527.14     68.25 o 
   3  10   6     1587.35     1650.29    116.20 o 
   4  10   6     2398.58     2966.49    158.31 o 
   5  10   6       15.22      -62.53     44.51 o 
   6  10   6     1244.56     1186.31    101.94 o 
   7  10   6      828.46      762.81     82.94 o 
   8  10   6       66.63       88.84     45.27 o 
  -1  11   6     2242.54     2165.53     96.63 o 
   0  11   6      167.79      153.92     41.19 o 
   1  11   6     3115.50     3000.14    157.59 o 
   2  11   6     2118.33     1984.99    133.58 o 
   3  11   6       68.23      126.93     47.07 o 
   4  11   6     1861.45     1780.08    127.35 o 
   5  11   6      445.46      422.72     66.80 o 
   6  11   6      499.91      518.11     72.95 o 
  -2  -8   7      926.99      872.57     96.71 o 
  -1  -8   7     1832.87     1633.34    128.47 o 
   0  -8   7       12.21      -14.86     33.33 o 
   1  -8   7     2078.15     2029.43    124.14 o 
   2  -8   7      938.89      926.86     85.23 o 
   3  -8   7      630.28      564.37     70.08 o 
  -4  -7   7      928.38      948.91    104.33 o 
  -3  -7   7      939.89      979.59    101.55 o 
  -2  -7   7      373.71      435.54     72.73 o 
  -1  -7   7     1972.79     1991.07    136.67 o 
   0  -7   7      598.77      527.95     69.97 o 
   1  -7   7     2105.69     1994.72     82.78 o 
   2  -7   7     2040.76     2127.81    122.58 o 
   3  -7   7       21.52       60.59     32.36 o 
   4  -7   7     2248.75     2273.57    129.56 o 
   5  -7   7      699.77      841.10     82.66 o 
  -5  -6   7       84.16       40.98     38.82 o 
  -4  -6   7      833.48      767.86     92.04 o 
  -3  -6   7     1893.04     1677.81    128.72 o 
  -2  -6   7       11.22       -5.02     34.51 o 
  -1  -6   7     3063.62     3254.03    173.09 o 
   0  -6   7     2477.56     2489.75    131.60 o 
   1  -6   7      447.60      457.90     39.48 o 
   2  -6   7     6292.96     6347.04    308.73 o 
   3  -6   7      424.08      361.03     44.67 o 
   4  -6   7     1911.46     1957.41     81.42 o 
   5  -6   7     2327.93     2380.26    129.31 o 
   6  -6   7      132.78      144.28     42.29 o 
  -6  -5   7      805.82      679.08     56.93 o 
  -5  -5   7      899.94      996.96     64.83 o 
  -4  -5   7      255.43      331.31     41.84 o 
  -3  -5   7     2526.88     2460.24    151.82 o 
  -2  -5   7      563.43      514.55     69.90 o 
  -1  -5   7     5051.05     4881.38    142.59 o 
   0  -5   7     5202.98     5094.75    196.12 o 
   1  -5   7      161.20      116.65     25.47 o 
   2  -5   7     3939.52     3732.72    149.20 o 
   3  -5   7     3412.16     3643.94    200.49 o 
   4  -5   7     1295.43     1335.43     64.85 o 
   5  -5   7     4423.68     4467.50    127.47 o 
   6  -5   7       48.54       53.60     21.61 o 
   7  -5   7     2846.54     2973.01    106.38 o 
   8  -5   7      979.43     1006.44     88.29 o 
  -6  -4   7      343.98      349.52     42.95 o 
  -5  -4   7     2408.06     2303.40     97.07 o 
  -4  -4   7        3.84       -7.49     32.35 o 
  -3  -4   7     3637.32     3396.99    109.40 o 
  -2  -4   7     4901.38     4849.38    130.39 o 
  -1  -4   7      124.41       83.98     16.85 o 
   0  -4   7     6775.80     6987.74    238.20 o 
   1  -4   7     1509.55     1456.45     62.48 o 
   2  -4   7     3939.45     3860.21    141.96 o 
   3  -4   7     7390.89     7213.03    162.04 o 
   4  -4   7      263.46      242.71     28.72 o 
   5  -4   7     6050.49     6333.03    153.02 o 
   6  -4   7      996.15      976.92     56.37 o 
   7  -4   7      326.98      269.29     52.21 o 
   8  -4   7     3651.08     3732.43    120.91 o 
  -7  -3   7     1178.68     1155.03     74.58 o 
  -6  -3   7       74.50       99.18     31.88 o 
  -5  -3   7     3870.01     3865.55    127.14 o 
  -4  -3   7      986.65      973.92     58.74 o 
  -3  -3   7     1539.55     1490.80     69.48 o 
  -2  -3   7     3178.16     3178.86    100.14 o 
  -1  -3   7      217.22      215.55     26.28 o 
   0  -3   7     5106.21     4925.29    120.80 o 
   1  -3   7     3202.36     3281.19     95.38 o 
   2  -3   7     2803.04     2838.70     97.37 o 
   3  -3   7    11467.02    11311.15    307.53 o 
   4  -3   7      474.78      471.37     35.31 o 
   5  -3   7     4711.27     4795.89    123.47 o 
   6  -3   7     3516.94     3430.12    103.47 o 
   7  -3   7      551.70      501.09     40.49 o 
   8  -3   7     1822.27     1823.93     79.28 o 
   9  -3   7      307.23      362.82     40.16 o 
  -7  -2   7     1902.33     1984.20    100.97 o 
  -6  -2   7       11.13       74.02     29.55 o 
  -5  -2   7     2511.34     2500.15    154.80 o 
  -4  -2   7     4501.61     4230.41    126.50 o 
  -3  -2   7      383.80      342.86     42.62 o 
  -2  -2   7     5342.69     5332.03    119.42 o 
  -1  -2   7      986.92      996.53     50.71 o 
   0  -2   7     5208.11     5595.82    131.16 o 
   1  -2   7     9577.50     9391.72    281.69 o 
   2  -2   7      269.38      303.66     26.71 o 
   3  -2   7     8969.86     8668.60    171.87 o 
   4  -2   7     2863.98     2989.37     86.32 o 
   5  -2   7     3599.06     3571.47     98.84 o 
   6  -2   7     6230.11     6370.78    146.31 o 
   7  -2   7      130.86      114.83     31.88 o 
   8  -2   7     2797.06     2929.87    129.59 o 
   9  -2   7     1446.99     1381.68    121.94 o 
  10  -2   7      126.20      142.64     43.35 o 
  -7  -1   7     2403.38     2495.08    306.19 o 
  -6  -1   7      966.46     1083.43     67.31 o 
  -5  -1   7     2132.82     2077.21    144.26 o 
  -4  -1   7     4776.78     4880.00    306.73 o 
  -3  -1   7       71.76       24.30     31.07 o 
  -2  -1   7     7845.62     7185.31    153.99 o 
  -1  -1   7     4581.05     4461.77    131.63 o 
   0  -1   7     1615.45     1561.90     62.42 o 
   1  -1   7    12624.95    12540.51    338.15 o 
   2  -1   7      377.12      417.71     29.01 o 
   3  -1   7    12794.58    13249.83    228.83 o 
   4  -1   7     4825.27     4848.71    111.80 o 
   5  -1   7      103.80       93.88     17.99 o 
   6  -1   7     8618.43     8372.17    170.39 o 
   7  -1   7     1055.72     1037.30    101.12 o 
   8  -1   7     1147.24     1086.46     59.66 o 
   9  -1   7     2296.57     2416.04    138.29 o 
  10  -1   7       11.35       13.42     35.46 o 
  -8   0   7      149.92      155.59     33.52 o 
  -7   0   7     1763.47     1829.67    186.27 o 
  -6   0   7     2596.73     2451.28     99.81 o 
  -5   0   7      156.74      183.24     30.31 o 
  -4   0   7     6544.82     6449.59    239.08 o 
  -3   0   7     1218.11     1228.41     60.20 o 
  -2   0   7     5878.34     6003.84    148.57 o 
  -1   0   7    10003.53     9913.92    391.97 o 
   0   0   7      126.73      118.56     31.81 o 
   1   0   7    12985.89    12420.00    488.53 o 
   2   0   7     4692.29     4716.28    145.03 o 
   3   0   7     1692.79     1702.03     97.26 o 
   4   0   7     9380.79     9436.60    193.34 o 
   5   0   7      618.21      663.41     26.87 o 
   6   0   7     4838.14     5079.21    116.12 o 
   7   0   7     3217.26     3163.63     90.65 o 
   8   0   7      118.39      152.68     39.70 o 
   9   0   7     2043.25     1898.91    120.65 o 
  10   0   7      404.47      311.21     56.14 o 
  -8   1   7      887.75      983.01    133.90 o 
  -7   1   7      455.53      476.78     60.18 o 
  -6   1   7     3017.70     3318.63    121.01 o 
  -5   1   7        1.00       13.71     18.97 o 
  -4   1   7     5333.02     5452.09    232.00 o 
  -3   1   7     4387.88     4175.19    117.25 o 
  -2   1   7     2225.15     2191.70     66.75 o 
  -1   1   7    11981.86    11743.08    222.77 o 
   0   1   7      368.39      374.64     33.60 o 
   1   1   7     7650.64     7545.28    315.21 o 
   2   1   7     6397.77     6608.42    206.52 o 
   3   1   7       47.88       58.13     16.57 o 
   4   1   7     7004.92     7022.94    108.51 o 
   5   1   7     2163.09     2280.71     59.03 o 
   6   1   7     1647.41     1636.63     50.05 o 
   7   1   7     4473.58     4571.66    179.51 o 
   8   1   7       79.69       28.16     30.29 o 
   9   1   7     1253.63     1301.95     99.16 o 
  10   1   7     1014.35      892.39     86.47 o 
  11   1   7        4.15       45.08     39.74 o 
  -7   2   7       46.94       29.94     22.72 o 
  -6   2   7     2856.85     3086.12    110.36 o 
  -5   2   7      581.91      563.42     45.42 o 
  -4   2   7     2203.41     2279.15    117.13 o 
  -3   2   7     7520.21     7624.86    169.50 o 
  -2   2   7      482.55      537.11     31.54 o 
  -1   2   7    13714.46    13072.63    212.08 o 
   0   2   7     4247.51     4213.78    108.84 o 
   1   2   7     2367.24     2524.21    113.76 o 
   2   2   7     7063.82     7312.92    252.67 o 
   3   2   7     2242.11     2483.10     76.25 o 
   4   2   7     4947.47     4919.79    186.19 o 
   5   2   7     3423.05     3380.59     97.49 o 
   6   2   7      203.64      212.52     19.81 o 
   7   2   7     3056.46     2837.39    134.30 o 
   8   2   7     1069.76      985.99     80.87 o 
   9   2   7     1029.79      999.75     86.29 o 
  10   2   7     2117.52     2094.38    131.98 o 
  11   2   7      354.02      333.02     62.04 o 
  -7   3   7       32.49       39.64     39.05 o 
  -6   3   7     2436.96     2736.32    153.59 o 
  -5   3   7     4356.21     4618.73    229.47 o 
  -4   3   7     3180.07     3449.74    105.49 o 
  -3   3   7     6325.81     6131.18    143.92 o 
  -2   3   7     1113.03     1198.49     47.33 o 
  -1   3   7     7620.77     7691.63    112.11 o 
   0   3   7     5580.29     5626.87    114.37 o 
   1   3   7       54.51       72.50     22.30 o 
   2   3   7     7958.81     8422.23    168.76 o 
   3   3   7     4203.72     4270.59    107.39 o 
   4   3   7     3307.98     3307.91     91.75 o 
   5   3   7     6460.65     6204.24    130.63 o 
   6   3   7      237.89      256.32     23.74 o 
   7   3   7     2636.08     2693.09    125.21 o 
   8   3   7     3307.34     3124.43    148.51 o 
   9   3   7       19.94       16.09     31.04 o 
  10   3   7      914.84      911.03     87.35 o 
  11   3   7      524.75      458.39     71.26 o 
  -7   4   7      633.31      689.17     83.29 o 
  -6   4   7     1241.17     1421.59    110.15 o 
  -5   4   7     4337.33     4556.52    198.08 o 
  -4   4   7      220.20      213.99     41.91 o 
  -3   4   7     5851.57     5995.81    159.14 o 
  -2   4   7     3136.66     2979.96     96.20 o 
  -1   4   7     1622.25     1633.04     43.00 o 
   0   4   7     6601.95     6579.25    206.93 o 
   1   4   7      213.36      290.95     37.37 o 
   2   4   7     3844.92     3801.66    207.38 o 
   3   4   7     6283.30     6516.24    141.71 o 
   4   4   7      679.96      679.09     37.24 o 
   5   4   7     5515.55     5531.66    124.64 o 
   6   4   7     3063.03     3027.94    111.46 o 
   7   4   7      275.27      213.79     31.02 o 
   8   4   7     2846.35     2756.86    136.68 o 
   9   4   7     1096.71      956.06     86.42 o 
  10   4   7      276.15      243.56     51.88 o 
  11   4   7      670.17      604.11     76.04 o 
  -7   5   7     1258.78     1318.00    108.59 o 
  -6   5   7      193.27      203.57     65.19 o 
  -5   5   7     3139.58     3166.72    163.53 o 
  -4   5   7      772.48      716.50     72.33 o 
  -3   5   7     2669.02     2734.81     95.35 o 
  -2   5   7     4287.66     4292.16    121.98 o 
  -1   5   7      146.15      161.13     12.36 o 
   0   5   7     3896.04     3970.03     80.27 o 
   1   5   7     4976.53     5123.75    210.49 o 
   2   5   7     1599.65     1578.76     84.14 o 
   3   5   7     4091.02     4269.59    110.81 o 
   4   5   7      177.19      219.71     24.28 o 
   5   5   7     2536.97     2489.10     78.08 o 
   6   5   7     4754.04     4598.98    177.98 o 
   7   5   7      709.40      691.38     56.32 o 
   8   5   7     1257.42     1221.41     57.35 o 
   9   5   7     1629.82     1511.60    105.78 o 
  10   5   7       80.27      124.03     43.16 o 
  -6   6   7        5.36       -4.14     21.51 o 
  -5   6   7     2116.93     2210.87     94.34 o 
  -4   6   7     2011.30     1975.46     69.41 o 
  -3   6   7      688.80      720.87     40.39 o 
  -2   6   7     4058.04     3929.82    126.43 o 
  -1   6   7      774.88      793.75     36.59 o 
   0   6   7     1729.77     1630.13    110.18 o 
   1   6   7     3063.78     3055.84    141.30 o 
   2   6   7       78.45       73.41     26.79 o 
   3   6   7     4991.71     5088.85    100.83 o 
   4   6   7     2914.32     2887.96    132.28 o 
   5   6   7       22.56       40.12     17.59 o 
   6   6   7     4472.71     4320.81    221.84 o 
   7   6   7     1920.69     1812.05     71.12 o 
   8   6   7      472.23      483.37     39.98 o 
   9   6   7      817.23      869.75     82.05 o 
  10   6   7       83.48       61.80     37.09 o 
  -5   7   7      972.23      957.03     63.08 o 
  -4   7   7     2618.60     2550.66     89.74 o 
  -3   7   7        4.39        0.61     16.62 o 
  -2   7   7     3334.79     3425.46    107.43 o 
  -1   7   7     2330.25     2273.10     67.15 o 
   0   7   7      723.27      668.72     39.71 o 
   1   7   7     5771.23     5156.71    603.39 o 
   2   7   7      605.51      721.45     40.35 o 
   3   7   7     1759.77     1796.77     64.90 o 
   4   7   7     5394.85     5689.61    133.18 o 
   5   7   7     1357.65     1328.00     58.91 o 
   6   7   7     1661.59     1666.60     67.80 o 
   7   7   7     1615.55     1506.52     67.00 o 
   8   7   7      102.90      113.65     25.49 o 
   9   7   7     2533.28     2420.98    174.36 o 
  10   7   7      261.54      280.66     57.11 o 
  -5   8   7      145.86      185.19     44.84 o 
  -4   8   7     1543.21     1580.05     64.78 o 
  -3   8   7      958.23      912.87     57.96 o 
  -2   8   7      909.91      809.19     42.73 o 
  -1   8   7     3960.53     3942.60    175.32 o 
   0   8   7        7.91       11.72     13.50 o 
   1   8   7     3249.41     3218.65    153.63 o 
   2   8   7     4505.94     4454.85    184.12 o 
   3   8   7      141.26      151.24     40.84 o 
   4   8   7     2074.38     2245.30    124.64 o 
   5   8   7     2121.49     2208.45     78.67 o 
   6   8   7      339.07      289.13     85.26 o 
   7   8   7     2595.43     2729.16    129.33 o 
   8   8   7      198.73      185.37     29.33 o 
   9   8   7      954.86      959.05     60.02 o 
  -4   9   7      974.65      927.99    111.83 o 
  -3   9   7      922.60      930.87     69.07 o 
  -2   9   7      112.98      105.90     21.26 o 
  -1   9   7     3335.31     3063.06    147.53 o 
   0   9   7     1530.91     1598.91    109.64 o 
   1   9   7      403.53      378.50     56.70 o 
   2   9   7     4043.69     4266.67    185.55 o 
   3   9   7     1101.08     1008.19     85.94 o 
   4   9   7     1273.42     1319.68    100.30 o 
   5   9   7     1158.27     1208.76     95.39 o 
   6   9   7       17.41       -2.53     30.19 o 
   7   9   7     2022.00     1793.62    116.90 o 
   8   9   7      706.33      765.16     79.46 o 
  -2  10   7      203.18      169.62     33.46 o 
  -1  10   7     1291.07     1428.13    165.94 o 
   0  10   7     3129.72     3158.42    161.62 o 
   1  10   7        6.23      -10.30     29.64 o 
   2  10   7      600.83      638.79     75.03 o 
   3  10   7     1402.73     1581.47    114.11 o 
   4  10   7      602.63      497.67     67.78 o 
   5  10   7     2784.89     2980.61    161.10 o 
   6  10   7      272.54      195.39     42.56 o 
   7  10   7      970.72      938.31     91.20 o 
   0  11   7     1675.34     1689.09    120.01 o 
   1  11   7      477.60      526.85     70.39 o 
   2  11   7     2053.72     2098.65    134.43 o 
   3  11   7     1776.30     1831.23    129.32 o 
   4  11   7        9.67       16.26     34.60 o 
   5  11   7     1941.12     1920.26    137.28 o 
   6  11   7      624.63      695.92     83.48 o 
  -2  -7   8     1319.12     1570.04    130.15 o 
  -1  -7   8      630.32      707.71     89.15 o 
   0  -7   8     3402.66     3578.79    192.86 o 
   1  -7   8      478.56      373.62     40.79 o 
   2  -7   8     1870.26     1790.06    114.42 o 
   3  -7   8     1337.04     1377.80    101.78 o 
   4  -7   8      130.50      131.55     41.86 o 
  -4  -6   8      392.98      366.16     73.43 o 
  -3  -6   8     1550.43     1608.57    131.84 o 
  -2  -6   8     3031.71     2890.61    173.33 o 
  -1  -6   8      118.80      126.40     50.31 o 
   0  -6   8     3466.33     3455.25    166.77 o 
   1  -6   8     1300.09     1439.27     71.54 o 
   2  -6   8     1609.10     1553.12     73.80 o 
   3  -6   8     3248.21     3311.38    133.24 o 
   4  -6   8       87.52       77.90     23.82 o 
   5  -6   8     2682.77     2551.81    136.66 o 
  -5  -5   8     2323.06     2075.86    153.58 o 
  -4  -5   8     1414.12     1515.27    128.45 o 
  -3  -5   8      598.86      543.72     77.65 o 
  -2  -5   8     3179.41     3385.03    182.88 o 
  -1  -5   8      268.20      202.93     34.20 o 
   0  -5   8     2300.52     2320.05    132.89 o 
   1  -5   8     2711.01     2968.63    152.57 o 
   2  -5   8      911.55      978.81     56.62 o 
   3  -5   8     6749.26     6700.90    164.93 o 
   4  -5   8      736.24      855.48     53.82 o 
   5  -5   8     1832.73     1938.01     83.27 o 
   6  -5   8     1719.17     1782.91     81.90 o 
   7  -5   8       15.91       48.11     23.66 o 
  -5  -4   8     1407.66     1624.43     84.83 o 
  -4  -4   8     2906.61     2576.36    103.36 o 
  -3  -4   8        2.91       30.44     20.43 o 
  -2  -4   8     2900.66     2808.82    162.39 o 
  -1  -4   8     4069.96     4436.85    164.50 o 
   0  -4   8     4276.37     4463.95    190.40 o 
   1  -4   8     4970.01     5069.97    203.94 o 
   2  -4   8       11.98       -2.81     18.60 o 
   3  -4   8     5061.56     5208.19    135.97 o 
   4  -4   8     2593.63     2577.37     90.96 o 
   5  -4   8     1018.27     1038.15     64.83 o 
   6  -4   8     3200.64     3246.97    108.08 o 
   7  -4   8      577.78      631.26     48.86 o 
   8  -4   8     1566.89     1611.07     78.02 o 
  -6  -3   8     1072.73     1073.11     71.25 o 
  -5  -3   8      561.10      513.65     48.93 o 
  -4  -3   8     3691.08     3603.40    311.64 o 
  -3  -3   8      948.85     1006.01     62.29 o 
  -2  -3   8     1607.66     1693.91     75.93 o 
  -1  -3   8     2233.48     2465.33     79.54 o 
   0  -3   8       64.16       91.95     18.78 o 
   1  -3   8     7862.65     7855.30    263.52 o 
   2  -3   8     1075.95     1188.52     56.57 o 
   3  -3   8     3784.03     3627.25    162.31 o 
   4  -3   8     4033.23     4167.59    114.89 o 
   5  -3   8       67.75       87.65     27.92 o 
   6  -3   8     3885.38     3922.14    116.16 o 
   7  -3   8      775.68      757.80     49.92 o 
   8  -3   8       13.25       -0.87     18.51 o 
   9  -3   8     1622.70     1577.68    119.68 o 
  -6  -2   8     2156.75     2216.62    176.58 o 
  -5  -2   8       15.93      -33.29     28.08 o 
  -4  -2   8     2290.15     2284.05     96.11 o 
  -3  -2   8     1018.36      915.62     61.84 o 
  -2  -2   8     2370.39     2341.91     73.85 o 
  -1  -2   8     7676.56     7501.53    171.21 o 
   0  -2   8       46.64       61.97     28.38 o 
   1  -2   8     6108.19     6282.77    226.26 o 
   2  -2   8     3613.37     3697.99    205.71 o 
   3  -2   8     1459.35     1426.86     62.81 o 
   4  -2   8     4410.05     4345.57    139.35 o 
   5  -2   8      958.41      893.19     47.87 o 
   6  -2   8     2305.67     2362.90     83.22 o 
   7  -2   8     3148.45     3164.16    100.54 o 
   8  -2   8      163.67      191.68     43.50 o 
   9  -2   8     1003.87     1019.81     95.63 o 
  -7  -1   8      185.96      203.39     38.37 o 
  -6  -1   8     1721.03     1757.61    225.28 o 
  -5  -1   8       17.20       39.83     24.38 o 
  -4  -1   8     2007.79     1852.76    216.44 o 
  -3  -1   8     3538.61     3659.90    116.65 o 
  -2  -1   8      755.41      870.68     44.17 o 
  -1  -1   8     8023.91     7797.56    174.97 o 
   0  -1   8     3066.38     2943.55     94.79 o 
   1  -1   8     2800.53     2708.26    136.20 o 
   2  -1   8     5943.46     6274.76    221.71 o 
   3  -1   8       25.47       37.59     21.30 o 
   4  -1   8     5522.02     5740.27    129.50 o 
   5  -1   8     1945.89     2064.54     77.14 o 
   6  -1   8      535.82      544.23     53.22 o 
   7  -1   8     3216.29     3265.21    159.33 o 
   8  -1   8      354.14      371.69     58.48 o 
   9  -1   8      412.20      333.50     57.36 o 
  10  -1   8     1330.21     1309.95    111.15 o 
  -7   0   8        4.50        3.10     25.25 o 
  -6   0   8     1664.56     1644.76     85.16 o 
  -5   0   8      638.26      674.85     93.74 o 
  -4   0   8     1651.50     1695.10    129.78 o 
  -3   0   8     7158.01     6778.27    197.09 o 
  -2   0   8      146.85      193.48     23.64 o 
  -1   0   8     4705.86     4675.41    126.30 o 
   0   0   8     5493.43     5594.39    139.40 o 
   1   0   8      890.53      951.94     78.18 o 
   2   0   8     8840.03     8797.01    388.80 o 
   3   0   8     3538.19     3557.54    153.69 o 
   4   0   8     2274.74     2403.26     70.86 o 
   5   0   8     5526.28     5800.78    126.05 o 
   6   0   8       13.51       22.54     13.51 o 
   7   0   8     2068.00     1931.10    117.86 o 
   8   0   8     1310.04     1179.22     95.10 o 
   9   0   8       68.72       78.32     38.47 o 
  10   0   8     1210.35     1162.98    102.35 o 
  -7   1   8       92.78      127.93     32.15 o 
  -6   1   8     1316.68     1353.59     75.71 o 
  -5   1   8     2542.60     2704.19    104.38 o 
  -4   1   8      135.87      154.25     27.18 o 
  -3   1   8     3656.37     3629.68    222.53 o 
  -2   1   8     1274.47     1154.62     48.53 o 
  -1   1   8     2932.81     2829.98     94.06 o 
   0   1   8     3787.64     3709.32    104.75 o 
   1   1   8     1226.99     1242.94     47.44 o 
   2   1   8     5107.35     4960.19    187.91 o 
   3   1   8     5733.74     6073.19    207.10 o 
   4   1   8      195.77      224.98     16.56 o 
   5   1   8     3761.67     3782.39    101.69 o 
   6   1   8     1008.71     1066.62     73.22 o 
   7   1   8      635.29      723.27     73.37 o 
   8   1   8     1499.35     1417.42    103.10 o 
   9   1   8      250.35      250.31     51.10 o 
  10   1   8      842.54      931.50     90.62 o 
  -7   2   8      598.38      623.05     83.03 o 
  -6   2   8      433.15      505.55     48.25 o 
  -5   2   8     3548.24     3717.28    122.20 o 
  -4   2   8      120.56      144.74     26.68 o 
  -3   2   8     1904.91     1853.41     76.57 o 
  -2   2   8     2009.15     2014.08     70.03 o 
  -1   2   8      411.01      459.79     28.41 o 
   0   2   8     7596.65     7511.79    214.77 o 
   1   2   8     1640.99     1601.32    117.26 o 
   2   2   8     1693.27     1642.66     96.55 o 
   3   2   8     7038.28     7319.70    157.75 o 
   4   2   8      529.42      560.34     38.56 o 
   5   2   8     3219.16     3277.50     96.17 o 
   6   2   8     2298.99     2440.53     83.40 o 
   7   2   8        2.54       10.85     29.79 o 
   8   2   8     3054.86     3073.67    151.84 o 
   9   2   8      553.38      525.41     68.02 o 
  10   2   8      211.30      208.33     49.44 o 
  -7   3   8     1267.65     1311.35    117.15 o 
  -6   3   8       13.01      -36.46     32.65 o 
  -5   3   8     2292.99     2930.85    158.49 o 
  -4   3   8      292.79      307.68     33.89 o 
  -3   3   8     1474.83     1398.72     65.10 o 
  -2   3   8     3595.43     3445.51     90.14 o 
  -1   3   8      552.07      573.57     37.66 o 
   0   3   8     3121.28     2894.61     99.45 o 
   1   3   8     3919.73     3980.72    154.29 o 
   2   3   8        3.56        1.28     15.97 o 
   3   3   8     6081.56     6389.67    145.99 o 
   4   3   8     1941.04     1953.18     71.82 o 
   5   3   8     2830.11     2813.19    167.36 o 
   6   3   8     2911.67     2905.57     92.30 o 
   7   3   8      717.59      778.37     71.24 o 
   8   3   8     1236.73     1236.69     92.95 o 
   9   3   8     2432.45     2533.02    141.39 o 
  10   3   8        5.87        7.02     31.02 o 
  -6   4   8       97.97       74.43     40.18 o 
  -5   4   8     1396.88     1390.18    109.07 o 
  -4   4   8     4062.78     4217.13    188.21 o 
  -3   4   8      205.68      212.59     48.52 o 
  -2   4   8     3345.79     3378.68     81.61 o 
  -1   4   8     2015.07     1966.59     50.56 o 
   0   4   8      275.65      293.87     29.42 o 
   1   4   8     5255.26     5328.74    131.36 o 
   2   4   8      487.95      549.36     59.62 o 
   3   4   8     3595.42     3607.79    102.65 o 
   4   4   8     6049.42     6493.60    148.10 o 
   5   4   8       70.15      126.29     24.47 o 
   6   4   8     6090.22     6008.76    136.71 o 
   7   4   8     3416.60     3283.42    149.79 o 
   8   4   8      356.72      341.17     54.10 o 
   9   4   8     2003.82     2033.73    125.32 o 
  10   4   8      125.76       99.22     38.73 o 
  -6   5   8      454.07      251.35     57.54 o 
  -5   5   8      468.48      542.57     74.73 o 
  -4   5   8     1715.05     1812.06    121.49 o 
  -3   5   8      627.91      637.92     48.49 o 
  -2   5   8     1204.23     1217.57     63.07 o 
  -1   5   8     3338.32     3218.66     81.56 o 
   0   5   8       10.34       21.89     10.15 o 
   1   5   8     4492.54     4777.12    114.60 o 
   2   5   8     2666.71     2753.00     87.99 o 
   3   5   8      548.99      586.42     40.73 o 
   4   5   8     3312.41     3300.91     98.47 o 
   5   5   8     2750.95     2823.52    130.76 o 
   6   5   8     1426.66     1443.17     61.44 o 
   7   5   8     2768.16     2710.88     88.24 o 
   8   5   8       26.05       -6.59     26.74 o 
   9   5   8     2546.33     2325.04    134.60 o 
  10   5   8     1138.93     1089.89     97.32 o 
  -5   6   8        4.11       31.30     29.59 o 
  -4   6   8     1622.11     1606.36     78.83 o 
  -3   6   8     1462.26     1545.61     60.07 o 
  -2   6   8      609.98      713.69     39.12 o 
  -1   6   8     3705.18     3602.99    106.43 o 
   0   6   8      726.06      713.37     32.77 o 
   1   6   8      608.66      557.09     38.86 o 
   2   6   8     5837.91     6267.46    145.88 o 
   3   6   8      143.69      166.55     23.57 o 
   4   6   8     3072.85     3113.07     78.13 o 
   5   6   8     3323.17     3257.52     96.81 o 
   6   6   8      957.91      875.23     78.31 o 
   7   6   8     4129.90     3916.02    112.36 o 
   8   6   8      326.96      315.09     33.35 o 
   9   6   8     1075.27     1011.68     88.35 o 
  10   6   8     1734.15     1549.55    114.87 o 
  -5   7   8      280.15      270.71     67.23 o 
  -4   7   8      699.21      684.40     43.61 o 
  -3   7   8     2143.96     1975.77     70.83 o 
  -2   7   8        6.03       12.22     17.17 o 
  -1   7   8     2490.86     2479.50     77.14 o 
   0   7   8     2228.24     2083.78    123.16 o 
   1   7   8      583.62      605.07     68.52 o 
   2   7   8     3744.27     3618.98    103.79 o 
   3   7   8     1809.67     1845.23    102.01 o 
   4   7   8     1443.98     1426.49     61.67 o 
   5   7   8     4335.33     4504.35    125.19 o 
   6   7   8        1.17       -5.01     18.01 o 
   7   7   8     3682.19     3527.34    109.07 o 
   8   7   8     1698.37     1686.38     85.21 o 
   9   7   8      489.44      425.24     59.38 o 
  -4   8   8       24.83       60.26     21.22 o 
  -3   8   8     2544.15     2263.20    120.26 o 
  -2   8   8      601.14      520.14     42.23 o 
  -1   8   8     1162.31     1132.15     67.26 o 
   0   8   8     4087.22     4174.39    184.98 o 
   1   8   8      198.02      230.83     51.16 o 
   2   8   8     2390.63     2377.89    135.02 o 
   3   8   8     4015.71     3865.62    175.27 o 
   4   8   8      439.33      451.27     59.08 o 
   5   8   8     4924.35     4898.81    130.26 o 
   6   8   8     1394.67     1474.73     67.79 o 
   7   8   8     1578.55     1479.93     69.77 o 
   8   8   8     2019.73     1967.97    157.58 o 
   9   8   8        3.06        8.79     23.44 o 
  -3   9   8      760.22      804.57     56.80 o 
  -2   9   8     1999.20     1900.93    129.50 o 
  -1   9   8       65.44       97.20     27.33 o 
   0   9   8     2918.51     3009.45    157.46 o 
   1   9   8      996.49     1079.50     93.97 o 
   2   9   8     1084.31     1027.13     91.72 o 
   3   9   8     3764.94     3878.38    180.90 o 
   4   9   8      112.73       97.35     39.13 o 
   5   9   8     3022.66     3078.88    159.15 o 
   6   9   8     1419.35     1611.51    112.16 o 
   7   9   8      104.68       39.73     37.97 o 
   8   9   8     1756.68     1598.23    112.92 o 
  -2  10   8     1929.99     1847.18    133.86 o 
  -1  10   8      126.61      156.57     42.22 o 
   0  10   8     1526.20     1526.90    114.10 o 
   1  10   8     1370.07     1333.65    108.11 o 
   2  10   8       22.96        1.71     28.99 o 
   3  10   8     4009.80     3669.37    180.89 o 
   4  10   8      768.60      662.79     78.39 o 
   5  10   8     1096.49     1201.73    104.94 o 
   6  10   8     1668.35     1849.32    127.58 o 
   7  10   8       36.66        0.29     40.95 o 
   1  11   8     3088.80     3283.63    176.92 o 
   2  11   8      151.40      149.58     44.82 o 
   3  11   8     1355.87     1310.32    110.42 o 
   4  11   8     1083.30     1063.38    101.12 o 
   5  11   8      297.08      263.42     59.39 o 
  -2  -6   9     1831.09     2236.83    160.31 o 
  -1  -6   9      989.64     1085.65    112.02 o 
   0  -6   9      626.25      604.45     56.76 o 
   1  -6   9     2180.06     2210.22    137.83 o 
   2  -6   9       81.80      106.71     26.07 o 
   3  -6   9     1871.03     1868.36     85.50 o 
   4  -6   9     1375.16     1338.70    142.72 o 
  -3  -5   9      451.07      462.83     77.96 o 
  -2  -5   9      898.78      881.84     98.35 o 
  -1  -5   9     2271.42     2482.01    142.66 o 
   0  -5   9      138.78      138.11     44.60 o 
   1  -5   9     2963.21     2969.41    159.19 o 
   2  -5   9     1165.31     1275.81    132.83 o 
   3  -5   9      341.83      376.04     47.11 o 
   4  -5   9     3033.51     2960.28    106.54 o 
   5  -5   9      412.08      428.60     41.78 o 
   6  -5   9      961.13      954.34     62.03 o 
  -4  -4   9     1817.21     1863.89    144.14 o 
  -3  -4   9     1218.03     1290.53    115.96 o 
  -2  -4   9      522.56      520.56     77.58 o 
  -1  -4   9     4583.01     4383.49    179.65 o 
   0  -4   9      232.55      279.38     55.87 o 
   1  -4   9     2116.27     2137.17    133.37 o 
   2  -4   9     2714.29     2742.03    152.56 o 
   3  -4   9       57.36       73.07     22.94 o 
   4  -4   9     1823.80     2024.09     82.84 o 
   5  -4   9     2100.98     2078.84     89.18 o 
   6  -4   9       79.22       99.82     24.70 o 
   7  -4   9     2529.09     2369.32     96.19 o 
  -5  -3   9      213.88      157.39     34.55 o 
  -4  -3   9     1022.77      879.69     62.62 o 
  -3  -3   9     2535.86     2452.18    101.25 o 
  -2  -3   9       13.70       73.87     41.01 o 
  -1  -3   9     2672.27     2788.75    110.94 o 
   0  -3   9     5988.90     5916.27    233.98 o 
   1  -3   9      154.81      127.36     43.24 o 
   2  -3   9     2375.62     2680.93    148.06 o 
   3  -3   9     1077.47     1012.34     55.81 o 
   4  -3   9     1085.66     1058.70     88.52 o 
   5  -3   9     4363.72     4587.29    127.95 o 
   6  -3   9      766.18      847.10     53.16 o 
   7  -3   9     1109.89     1153.56    101.27 o 
   8  -3   9     1743.91     1911.17    133.28 o 
  -5  -2   9      636.35      669.54    139.59 o 
  -4  -2   9       99.25      175.70     33.22 o 
  -3  -2   9     3802.83     3568.85    122.84 o 
  -2  -2   9      984.26      881.50     47.84 o 
  -1  -2   9     1737.28     1723.14     70.19 o 
   0  -2   9     2162.49     2199.64     84.92 o 
   1  -2   9      191.79      160.54     42.73 o 
   2  -2   9     3260.03     3521.50    168.13 o 
   3  -2   9     5519.20     5662.68    139.73 o 
   4  -2   9       94.53       80.26     23.75 o 
   5  -2   9     3594.95     3507.23    104.31 o 
   6  -2   9     2007.15     2101.84     79.69 o 
   7  -2   9      329.85      356.20     59.27 o 
   8  -2   9     1197.85     1171.78    102.60 o 
   9  -2   9       93.21      101.70     40.14 o 
  -6  -1   9      362.31      392.29     47.69 o 
  -5  -1   9     1249.39     1194.43    147.42 o 
  -4  -1   9       40.29       28.27     23.13 o 
  -3  -1   9     1904.60     1732.56     81.84 o 
  -2  -1   9     2714.12     2693.00     83.12 o 
  -1  -1   9      210.86      254.57     32.74 o 
   0  -1   9     5211.60     5332.12    142.77 o 
   1  -1   9     4104.30     4403.17    187.42 o 
   2  -1   9     1631.15     1673.78    110.93 o 
   3  -1   9     8382.76     8804.11    291.26 o 
   4  -1   9     1512.06     1635.02     63.79 o 
   5  -1   9      548.55      503.61     35.67 o 
   6  -1   9     2935.01     2943.47    153.55 o 
   7  -1   9       18.24       42.33     38.11 o 
   8  -1   9     2721.49     2731.31    155.97 o 
   9  -1   9      825.92      861.86     89.94 o 
  -6   0   9      101.06      105.10     29.69 o 
  -5   0   9     2289.02     2163.94     98.00 o 
  -4   0   9      947.37      967.40     63.40 o 
  -3   0   9      469.36      478.80     45.15 o 
  -2   0   9     3735.39     3481.84    103.18 o 
  -1   0   9      316.86      380.96     38.54 o 
   0   0   9     3937.10     3917.94    118.48 o 
   1   0   9    10455.95    10793.86    328.00 o 
   2   0   9      211.93      210.27     45.72 o 
   3   0   9     5321.74     5451.77    210.05 o 
   4   0   9     3653.63     3889.19    188.31 o 
   5   0   9     1319.30     1341.34     97.79 o 
   6   0   9     4177.37     4118.65    182.83 o 
   7   0   9      501.91      556.26     69.52 o 
   8   0   9     1780.38     1877.37    125.43 o 
   9   0   9     1883.56     1990.86    134.39 o 
  -6   1   9      176.40      160.77     59.51 o 
  -5   1   9      951.30      844.02     61.50 o 
  -4   1   9     2038.62     2006.35     89.77 o 
  -3   1   9       24.45       65.20     25.45 o 
  -2   1   9     3441.23     3503.40     93.05 o 
  -1   1   9     5902.45     5745.81    150.73 o 
   0   1   9      117.70      132.64     26.32 o 
   1   1   9     9825.57     9549.22    339.52 o 
   2   1   9     2842.28     2832.53    118.81 o 
   3   1   9     3182.18     3221.00    149.18 o 
   4   1   9     5707.86     5717.55    211.62 o 
   5   1   9       12.29        8.01     28.30 o 
   6   1   9     4392.12     4430.71    188.08 o 
   7   1   9     2642.39     2674.72    145.08 o 
   8   1   9      737.24      853.03     84.74 o 
   9   1   9     2478.47     2347.46    143.81 o 
  10   1   9      162.20      162.52     51.26 o 
  -6   2   9      656.65      663.28     86.09 o 
  -5   2   9      171.90      220.99     35.58 o 
  -4   2   9     2853.88     2764.80    105.05 o 
  -3   2   9     1148.42     1131.17     63.59 o 
  -2   2   9     1446.99     1372.47     70.59 o 
  -1   2   9     9002.75     9237.72    164.54 o 
   0   2   9      604.54      575.24     32.40 o 
   1   2   9     3162.03     3109.44    234.85 o 
   2   2   9     3305.49     3308.52    150.06 o 
   3   2   9     1252.59     1306.86     90.45 o 
   4   2   9     8256.48     8466.72    181.25 o 
   5   2   9      445.78      533.56     39.73 o 
   6   2   9     3185.19     3301.50    101.79 o 
   7   2   9     3707.14     3676.53    171.02 o 
   8   2   9       68.15      147.40     45.63 o 
   9   2   9     2664.82     2792.78    156.92 o 
  10   2   9      241.94      289.82     57.42 o 
  -6   3   9     1163.56     1075.99    105.14 o 
  -5   3   9        2.62        3.12     38.24 o 
  -4   3   9     2992.34     3000.10    107.46 o 
  -3   3   9     2550.35     2506.54    124.09 o 
  -2   3   9      256.73      214.31     23.22 o 
  -1   3   9     6186.81     6164.91    105.03 o 
   0   3   9     3241.02     3249.00     81.63 o 
   1   3   9     4412.91     4126.88    215.59 o 
   2   3   9     6961.37     7065.88    233.70 o 
   3   3   9        8.63       27.04     26.50 o 
   4   3   9     6605.27     6564.62    155.84 o 
   5   3   9     1775.28     1811.60     73.74 o 
   6   3   9     1077.84     1121.94     59.26 o 
   7   3   9     5218.01     5230.10    137.86 o 
   8   3   9      140.81      216.96     48.64 o 
   9   3   9     2209.40     2261.18    138.81 o 
  10   3   9     1088.98     1260.23    108.12 o 
  -6   4   9     1645.28     1788.95    134.75 o 
  -5   4   9      494.75      614.95     78.28 o 
  -4   4   9      964.00     1062.66     96.61 o 
  -3   4   9     5682.65     5755.72    229.34 o 
  -2   4   9      302.85      252.91     31.33 o 
  -1   4   9     4503.43     4483.10     86.14 o 
   0   4   9     4292.32     4316.02    116.51 o 
   1   4   9      421.55      468.43     53.59 o 
   2   4   9     8570.33     8643.02    249.72 o 
   3   4   9      754.23      753.77     47.82 o 
   4   4   9     3849.68     3774.96    111.85 o 
   5   4   9     9828.26    10277.83    326.07 o 
   6   4   9     1947.11     1939.37     78.27 o 
   7   4   9     3801.04     3924.93    118.21 o 
   8   4   9      906.58      786.18     77.69 o 
   9   4   9      698.69      718.55     80.23 o 
  10   4   9     1322.47     1222.04    103.88 o 
  -5   5   9     2418.08     2530.04    157.11 o 
  -4   5   9       48.52       60.61     31.20 o 
  -3   5   9     3452.22     3477.89    118.10 o 
  -2   5   9     1751.85     1719.87    168.49 o 
  -1   5   9     1747.44     1614.66     58.33 o 
   0   5   9     6364.62     6319.36    262.07 o 
   1   5   9      107.32      139.58     32.56 o 
   2   5   9     7533.39     7902.39    177.85 o 
   3   5   9     4752.73     4648.12    126.35 o 
   4   5   9     2116.69     2247.50     83.82 o 
   5   5   9     4291.73     4241.60    121.52 o 
   6   5   9     1632.03     1691.00     57.61 o 
   7   5   9     2886.77     2729.98    139.93 o 
   8   5   9     1219.33     1095.94     90.63 o 
   9   5   9       62.07      115.10     41.68 o 
  10   5   9     1290.77     1312.47    107.87 o 
  -5   6   9     1629.26     1570.89     85.68 o 
  -4   6   9      299.81      290.93     38.01 o 
  -3   6   9     2051.20     2066.42     72.30 o 
  -2   6   9     1960.23     1952.94     66.76 o 
  -1   6   9      478.59      509.57     37.86 o 
   0   6   9     5876.82     5704.34    119.04 o 
   1   6   9     1770.24     1741.52     95.87 o 
   2   6   9     3919.34     4018.91    116.73 o 
   3   6   9     6574.72     6743.71    358.56 o 
   4   6   9        3.19       -2.69     18.00 o 
   5   6   9     4523.63     4632.11    134.30 o 
   6   6   9      465.76      517.27     39.95 o 
   7   6   9     1269.22     1226.91     62.40 o 
   8   6   9     1374.28     1505.62    106.20 o 
   9   6   9        6.47       50.32     37.15 o 
  10   6   9      574.79      549.05     70.90 o 
  -4   7   9      583.45      547.75     40.86 o 
  -3   7   9     1189.33     1200.34     56.24 o 
  -2   7   9     3111.47     2931.78    154.71 o 
  -1   7   9       53.29      113.23     39.28 o 
   0   7   9     3993.75     4008.42    126.15 o 
   1   7   9     2459.20     2433.19    137.93 o 
   2   7   9      494.08      497.79     39.61 o 
   3   7   9     5569.63     5692.27    144.29 o 
   4   7   9      173.07      228.95     46.46 o 
   5   7   9     2876.79     2847.34     80.03 o 
   6   7   9     1859.47     1922.11     77.77 o 
   7   7   9      122.09      154.25     26.90 o 
   8   7   9     1337.86     1264.81     66.25 o 
   9   7   9      229.86      253.12     53.08 o 
  -3   8   9      123.43      156.00     48.02 o 
  -2   8   9     3748.83     3434.79    175.48 o 
  -1   8   9      407.86      319.72     57.46 o 
   0   8   9     1749.14     1690.83    118.34 o 
   1   8   9     4019.44     4012.93    188.01 o 
   2   8   9       50.47        7.08     28.45 o 
   3   8   9     4162.20     4308.15    193.19 o 
   4   8   9     1404.07     1375.74    107.29 o 
   5   8   9     1058.45     1151.98     90.23 o 
   6   8   9     2358.51     2466.31     91.55 o 
   7   8   9       13.59       19.25     45.89 o 
   8   8   9     1077.43     1008.08     61.87 o 
  -2   9   9     1412.69     1527.28    119.50 o 
  -1   9   9     2051.61     2007.61    148.11 o 
   0   9   9      344.28      290.36     56.36 o 
   1   9   9     3022.32     3150.24    167.28 o 
   2   9   9      336.99      372.66     61.37 o 
   3   9   9     1634.20     1597.04    117.87 o 
   4   9   9     2014.80     2049.38    132.00 o 
   5   9   9      123.76      148.75     42.06 o 
   6   9   9      923.28     1035.32     93.76 o 
   7   9   9      893.43      809.17     82.05 o 
   8   9   9      406.10      411.29     62.45 o 
  -1  10   9     1555.24     1477.95     82.64 o 
   0  10   9        1.84       18.43     23.98 o 
   1  10   9     1857.72     1935.80    132.74 o 
   2  10   9      770.02      800.61     88.51 o 
   3  10   9      183.11      297.89     57.49 o 
   4  10   9     1747.43     1708.88    127.35 o 
   5  10   9       92.94       51.44     37.03 o 
   6  10   9     1310.09     1369.27    110.64 o 
  -1  -5  10      570.78      449.70     77.34 o 
   0  -5  10     1947.36     2033.54    112.99 o 
   1  -5  10       20.33        8.64     37.18 o 
   2  -5  10      953.05      982.74     96.79 o 
   3  -5  10     1709.68     1654.95     91.93 o 
   4  -5  10      340.85      341.70     40.34 o 
  -3  -4  10     1131.39      991.15    107.50 o 
  -2  -4  10     1051.11     1071.21    109.79 o 
  -1  -4  10      168.31      213.94     39.06 o 
   0  -4  10     2729.79     2590.92    155.72 o 
   1  -4  10      452.99      461.08     68.43 o 
   2  -4  10      458.05      513.84     70.98 o 
   3  -4  10     2975.95     3089.76    345.93 o 
   4  -4  10      501.99      557.63     79.33 o 
   5  -4  10     2065.45     2202.35     91.74 o 
   6  -4  10     1352.59     1294.89    112.48 o 
  -4  -3  10      525.91      454.00     49.66 o 
  -3  -3  10      818.23      828.12     98.54 o 
  -2  -3  10     2528.42     2237.17    153.00 o 
  -1  -3  10       80.19       78.67     32.95 o 
   0  -3  10     2374.64     2509.84    152.43 o 
   1  -3  10     4138.99     4082.63    195.40 o 
   2  -3  10       88.25      124.29     39.88 o 
   3  -3  10     3937.40     4250.99    201.11 o 
   4  -3  10     1714.97     1652.68     75.22 o 
   5  -3  10      444.93      387.95     37.40 o 
   6  -3  10     1507.24     1588.98    122.56 o 
   7  -3  10       19.68      -26.60     38.56 o 
  -4  -2  10     1343.04     1291.73     78.50 o 
  -3  -2  10       16.96       70.83     26.60 o 
  -2  -2  10     2507.44     2473.57    102.34 o 
  -1  -2  10     1035.62     1015.57     53.26 o 
   0  -2  10      292.42      260.64     33.44 o 
   1  -2  10     4509.90     4617.93    207.48 o 
   2  -2  10      595.71      608.85     77.59 o 
   3  -2  10     2049.32     2346.41    143.61 o 
   4  -2  10     2035.84     2086.42    170.26 o 
   5  -2  10      110.27       54.44     35.08 o 
   6  -2  10     2888.92     2765.22    161.00 o 
   7  -2  10      394.72      491.44     70.70 o 
   8  -2  10     1488.82     1436.77    118.62 o 
  -5  -1  10      221.03      254.21     41.52 o 
  -4  -1  10     1862.73     1795.43    144.64 o 
  -3  -1  10      831.09      789.29     69.58 o 
  -2  -1  10     1840.16     1694.72     68.62 o 
  -1  -1  10     2504.86     2468.43     98.97 o 
   0  -1  10      201.58      188.67     30.92 o 
   1  -1  10     4644.00     4644.84    205.40 o 
   2  -1  10     1538.69     1505.68    110.85 o 
   3  -1  10     1254.01     1312.73    104.80 o 
   4  -1  10     2734.27     2798.10    156.24 o 
   5  -1  10       11.55       21.31     31.97 o 
   6  -1  10     3496.79     3535.96    179.13 o 
   7  -1  10     1891.03     1699.01    124.92 o 
   8  -1  10      481.22      438.88     70.99 o 
  -5   0  10       21.06       23.45     28.50 o 
  -4   0  10     1925.76     1856.13     91.48 o 
  -3   0  10     1105.29     1105.94     68.92 o 
  -2   0  10      482.87      519.59     39.36 o 
  -1   0  10     5945.30     5614.41    128.41 o 
   0   0  10      755.89      852.71     55.99 o 
   1   0  10     2207.84     2174.15    132.39 o 
   2   0  10     1971.79     2118.39    130.69 o 
   3   0  10      985.44      893.04     85.68 o 
   4   0  10     5110.10     5315.78    217.94 o 
   5   0  10      337.09      397.72     61.94 o 
   6   0  10     1695.22     1975.36    130.72 o 
   7   0  10     4091.14     4161.28    197.12 o 
   8   0  10       27.05       52.71     37.21 o 
   9   0  10     2084.44     2025.56    140.75 o 
  -5   1  10      359.32      463.56     50.95 o 
  -4   1  10     1428.41     1391.46     77.93 o 
  -3   1  10     4289.62     4006.42    132.26 o 
  -2   1  10       68.54      101.24     23.28 o 
  -1   1  10     4032.81     4239.35    107.34 o 
   0   1  10     2007.00     1915.02     91.83 o 
   1   1  10     1563.79     1578.49    109.61 o 
   2   1  10     4105.52     4092.97    182.53 o 
   3   1  10       61.75       53.93     35.75 o 
   4   1  10     5157.35     5458.90    215.21 o 
   5   1  10     4511.46     4541.06    196.77 o 
   6   1  10      888.22      959.62     88.22 o 
   7   1  10     4057.55     3743.80    182.27 o 
   8   1  10      525.17      503.91     71.72 o 
   9   1  10     1489.64     1545.21    122.08 o 
  -5   2  10     1147.21     1178.88    100.16 o 
  -4   2  10      279.72      277.75     38.25 o 
  -3   2  10     3207.31     3064.46    112.79 o 
  -2   2  10     1400.15     1448.16     60.00 o 
  -1   2  10     1987.11     1951.35     69.23 o 
   0   2  10     2516.88     2372.80     68.97 o 
   1   2  10     1069.74     1019.42     49.74 o 
   2   2  10     4842.42     4891.43    200.24 o 
   3   2  10     1361.66     1351.55     98.31 o 
   4   2  10     1738.03     1942.91    118.96 o 
   5   2  10     4233.33     4293.53    122.94 o 
   6   2  10       23.31       20.50     35.96 o 
   7   2  10     3119.96     3075.92    160.41 o 
   8   2  10     1637.53     1813.36    126.53 o 
   9   2  10      476.92      589.53     75.30 o 
  -5   3  10     1749.75     1892.81    139.68 o 
  -4   3  10      142.39      108.14     39.64 o 
  -3   3  10     1713.85     1707.55     80.63 o 
  -2   3  10     1229.83     1312.48     57.93 o 
  -1   3  10     2009.31     1965.22     56.62 o 
   0   3  10     5412.30     5191.05    133.27 o 
   1   3  10       12.43       10.93     27.12 o 
   2   3  10     5040.51     4974.08    248.16 o 
   3   3  10     3582.92     3756.37    167.88 o 
   4   3  10      764.42      808.62     51.46 o 
   5   3  10     5345.57     5718.83    201.94 o 
   6   3  10      402.12      366.08     37.71 o 
   7   3  10     1517.18     1405.88     69.83 o 
   8   3  10     1873.36     1783.34    123.90 o 
   9   3  10        4.09       -9.11     32.79 o 
  -5   4  10     1147.87     1244.72    113.10 o 
  -4   4  10      299.17      285.54     57.77 o 
  -3   4  10     2302.20     2345.06    145.10 o 
  -2   4  10      815.15      841.33     55.30 o 
  -1   4  10      345.83      357.90     25.43 o 
   0   4  10     7160.49     7182.44    355.64 o 
   1   4  10     1919.61     1917.27    185.98 o 
   2   4  10     2203.66     2113.17    119.19 o 
   3   4  10     5779.35     5585.49    146.52 o 
   4   4  10       37.61       22.04     27.56 o 
   5   4  10     3798.52     3733.37    116.38 o 
   6   4  10     1420.97     1428.58     70.73 o 
   7   4  10      622.64      749.70     52.00 o 
   8   4  10     2055.29     2111.59     88.59 o 
   9   4  10      295.49      340.68     61.27 o 
  -4   5  10      436.96      374.64     64.74 o 
  -3   5  10      683.68      864.14     89.61 o 
  -2   5  10     5786.51     5529.90    317.77 o 
  -1   5  10      100.11       86.24     21.07 o 
   0   5  10     2958.78     2808.74    156.30 o 
   1   5  10     3632.13     3626.01    232.93 o 
   2   5  10      760.15      651.92     47.53 o 
   3   5  10     5990.71     6057.04    154.84 o 
   4   5  10      965.94     1008.14     59.06 o 
   5   5  10     1311.47     1315.73     82.43 o 
   6   5  10     4768.27     4470.03    132.20 o 
   7   5  10       14.95       32.60     20.92 o 
   8   5  10     1323.26     1441.96     74.52 o 
   9   5  10      913.84      908.83     91.09 o 
  -4   6  10     1169.92     1065.59     69.55 o 
  -3   6  10       16.70       16.70     17.63 o 
  -2   6  10     2161.14     2014.29     91.22 o 
  -1   6  10      916.20      945.54     82.11 o 
   0   6  10     1164.27     1199.13     61.17 o 
   1   6  10     4382.37     4358.60    127.83 o 
   2   6  10      145.06      129.59     26.39 o 
   3   6  10     5141.71     5134.79    154.41 o 
   4   6  10     1886.13     1841.43     79.42 o 
   5   6  10      223.02      209.33     31.51 o 
   6   6  10     1212.92     1253.63     67.77 o 
   7   6  10      664.45      625.35     58.69 o 
   8   6  10      266.59      289.66     53.15 o 
   9   6  10      980.46      906.91     89.93 o 
  -3   7  10       91.34       97.78     30.48 o 
  -2   7  10     1471.33     1555.19    112.97 o 
  -1   7  10     1715.64     1527.22    109.23 o 
   0   7  10       93.16       84.20     31.03 o 
   1   7  10     4059.28     3895.47    185.71 o 
   2   7  10      931.44     1169.36     97.88 o 
   3   7  10      815.72      830.54     53.78 o 
   4   7  10     2827.23     2910.53    103.13 o 
   5   7  10       15.42       22.76     20.04 o 
   6   7  10     1495.04     1511.36     74.80 o 
   7   7  10     1201.40     1196.81     64.10 o 
   8   7  10      123.73       93.69     35.53 o 
   9   7  10     1038.27      807.28     85.30 o 
  -2   8  10      529.17      548.07     74.19 o 
  -1   8  10     2318.68     1979.85    129.42 o 
   0   8  10      140.88      133.79     48.40 o 
   1   8  10     2056.74     2090.34    133.81 o 
   2   8  10     1428.62     1322.20    108.30 o 
   3   8  10      244.95      235.08     49.14 o 
   4   8  10     2327.30     2153.84    137.76 o 
   5   8  10      644.87      717.53     80.28 o 
   6   8  10      526.38      511.19     37.18 o 
   7   8  10     1477.47     1329.29     74.91 o 
   8   8  10       35.46      112.83     40.50 o 
  -1   9  10     1998.83     1892.33    131.84 o 
   0   9  10      916.51      824.06     62.94 o 
   1   9  10      580.77      488.00     68.20 o 
   2   9  10     2146.60     2080.89    139.55 o 
   3   9  10      355.21      432.07     68.67 o 
   4   9  10     1292.89     1170.58    105.31 o 
   5   9  10     1480.89     1356.22    113.87 o 
   6   9  10       16.85       10.82     21.77 o 
   7   9  10     1288.00     1162.49     97.69 o 
   1  10  10        5.26       35.13     38.83 o 
   2  10  10     1406.50     1382.12    116.10 o 
   3  10  10      955.53     1034.85    102.52 o 
   4  10  10      223.15      163.45     52.35 o 
   5  10  10     1497.37     1555.36    123.56 o 
   0  -4  11      165.98      188.34     43.03 o 
   1  -4  11     4005.64     3986.32    206.50 o 
   2  -4  11      658.87      692.71     90.11 o 
   3  -4  11     2108.37     2500.67    162.09 o 
   4  -4  11     3199.72     3346.53    129.49 o 
  -2  -3  11     1055.66     1072.83    113.30 o 
  -1  -3  11     2948.93     3007.79    127.12 o 
   0  -3  11        9.50       70.05     43.78 o 
   1  -3  11     5809.55     5976.15    255.58 o 
   2  -3  11     1477.20     1495.33    122.05 o 
   3  -3  11      601.86      778.59     91.51 o 
   4  -3  11     3319.28     3459.31    189.63 o 
   5  -3  11      320.17      222.27     53.62 o 
  -3  -2  11     2076.30     1950.69     97.93 o 
  -2  -2  11      224.52      262.42     38.98 o 
  -1  -2  11     4364.32     4329.46    151.32 o 
   0  -2  11      813.57      725.07     87.29 o 
   1  -2  11      886.33      964.75     99.36 o 
   2  -2  11     5061.39     5109.15    231.75 o 
   3  -2  11       77.30       68.94     42.48 o 
   4  -2  11     3262.05     3113.79    178.35 o 
   5  -2  11     1026.07     1144.05    108.92 o 
   6  -2  11      635.45      735.13     90.73 o 
   7  -2  11     2422.77     2064.87    147.33 o 
  -3  -1  11     3555.39     3241.48    126.09 o 
  -2  -1  11       80.55      120.57     31.98 o 
  -1  -1  11     3164.40     3015.83    122.84 o 
   0  -1  11     1615.53     1749.76    102.66 o 
   1  -1  11      850.05      917.93     93.53 o 
   2  -1  11     2268.85     2437.74    150.33 o 
   3  -1  11       84.85       54.92     33.84 o 
   4  -1  11     2530.24     2596.96    158.79 o 
   5  -1  11     3018.29     2869.00    167.42 o 
   6  -1  11        7.11      -16.85     35.07 o 
   7  -1  11     1893.64     1782.93    133.35 o 
  -4   0  11      174.01      176.25     35.56 o 
  -3   0  11     2876.99     2827.62    115.36 o 
  -2   0  11      953.50      956.12     53.61 o 
  -1   0  11     2249.46     2337.18     82.71 o 
   0   0  11     2831.80     2815.34    108.75 o 
   1   0  11       75.54       65.50     32.76 o 
   2   0  11     4224.16     4168.24    199.20 o 
   3   0  11     1734.60     1679.06    122.85 o 
   4   0  11      377.32      439.35     67.90 o 
   5   0  11     2718.80     2737.46    160.32 o 
   6   0  11       84.88      115.58     44.06 o 
   7   0  11      981.12     1053.20    102.21 o 
   8   0  11     1394.63     1404.14    118.28 o 
  -4   1  11       35.08       25.97     24.48 o 
  -3   1  11     3402.02     3373.17    125.59 o 
  -2   1  11     1784.07     1675.59     87.55 o 
  -1   1  11      969.58      923.89     51.17 o 
   0   1  11     4240.77     4550.99    142.40 o 
   1   1  11      330.00      312.58     55.39 o 
   2   1  11     1757.87     1676.74    121.04 o 
   3   1  11     2962.14     2953.64    161.60 o 
   4   1  11       20.57       89.68     42.81 o 
   5   1  11     2774.82     2862.77    160.18 o 
   6   1  11      973.77      950.12     94.06 o 
   7   1  11      540.52      546.45     74.25 o 
   8   1  11     1860.07     1859.28    134.94 o 
  -4   2  11      749.88      724.67     59.27 o 
  -3   2  11     1405.26     1525.54    110.49 o 
  -2   2  11     2249.87     2316.85     81.08 o 
  -1   2  11       10.73       20.58     19.06 o 
   0   2  11     4206.46     4129.88    191.20 o 
   1   2  11     1796.41     1790.42    121.99 o 
   2   2  11       12.98       13.06     33.22 o 
   3   2  11     3354.83     3570.75    177.09 o 
   4   2  11      516.87      545.30     69.60 o 
   5   2  11     1023.98     1113.88     95.93 o 
   6   2  11     2529.13     2534.03    149.99 o 
   7   2  11      363.65      348.75     62.19 o 
   8   2  11      794.19      754.18     88.20 o 
   9   2  11      977.40     1006.63     99.64 o 
  -4   3  11     1067.86      948.66    101.80 o 
  -3   3  11      472.15      420.48     68.87 o 
  -2   3  11     2738.31     2629.00    103.77 o 
  -1   3  11      515.52      556.51     39.19 o 
   0   3  11     1310.13     1447.44     66.70 o 
   1   3  11     2729.71     2493.59    141.08 o 
   2   3  11       84.49       79.75     33.65 o 
   3   3  11     1730.89     1695.39    116.29 o 
   4   3  11     2054.17     1899.36    123.51 o 
   5   3  11       22.09       16.91     22.24 o 
   6   3  11     2071.93     2074.03     86.75 o 
   7   3  11      942.50      913.93     89.56 o 
   8   3  11      154.09      134.87     43.24 o 
   9   3  11     1211.23     1432.40    120.16 o 
  -4   4  11     1272.73     1299.94    116.66 o 
  -3   4  11       15.95       33.39     42.71 o 
  -2   4  11     1724.61     1882.78    133.30 o 
  -1   4  11     1235.72     1139.82     54.99 o 
   0   4  11      187.96      195.86     40.10 o 
   1   4  11     2883.22     2751.56    202.05 o 
   2   4  11      717.38      672.66     46.12 o 
   3   4  11     1396.32     1555.44    108.48 o 
   4   4  11     3315.94     3234.89    111.41 o 
   5   4  11      667.94      602.06     48.95 o 
   6   4  11      690.22      644.61     50.07 o 
   7   4  11     1053.80     1098.36     65.03 o 
   8   4  11       13.03      108.29     47.84 o 
   9   4  11     1301.26     1179.26    107.41 o 
  -3   5  11      847.24      945.01     98.18 o 
  -2   5  11     1293.72     1288.92     74.28 o 
  -1   5  11     1780.47     1708.61     77.35 o 
   0   5  11       34.02       39.00     19.67 o 
   1   5  11     2122.42     2170.28    156.20 o 
   2   5  11     2876.69     2702.16    141.86 o 
   3   5  11        6.59       41.57     24.18 o 
   4   5  11     1583.11     1564.01     93.73 o 
   5   5  11     1264.21     1299.04     86.88 o 
   6   5  11      291.85      313.84     74.86 o 
   7   5  11     3474.03     3226.46    116.21 o 
   8   5  11       31.66       70.15     48.07 o 
   9   5  11     1143.77     1259.06    108.27 o 
  -3   6  11     1075.50      964.59    101.87 o 
  -2   6  11       83.65       65.51     30.35 o 
  -1   6  11     2256.20     2083.95    126.10 o 
   0   6  11     1321.01     1378.45     90.66 o 
   1   6  11      481.34      503.64     85.39 o 
   2   6  11     2386.51     2401.10     96.18 o 
   3   6  11      392.87      405.22     41.74 o 
   4   6  11      817.68      832.95     56.29 o 
   5   6  11     2015.41     2101.26     90.63 o 
   6   6  11      186.19      194.28     32.48 o 
   7   6  11     2219.45     2191.25     95.46 o 
   8   6  11     1077.37     1011.84     66.16 o 
  -2   7  11      134.13      189.73     47.61 o 
  -1   7  11     1094.97      964.70     89.70 o 
   0   7  11     1937.72     1762.12    117.71 o 
   1   7  11       43.82       52.92     26.26 o 
   2   7  11     1288.24     1270.26    106.68 o 
   3   7  11     1883.44     1982.96     87.91 o 
   4   7  11      287.21      338.02     40.62 o 
   5   7  11     2340.16     2418.62    191.62 o 
   6   7  11      124.06      108.56     36.47 o 
   7   7  11     1248.41     1177.01     71.11 o 
   8   7  11     1234.95     1277.98     75.10 o 
  -1   8  11      108.64       59.38     34.01 o 
   0   8  11     1971.95     1942.51    128.71 o 
   1   8  11      575.96      502.77     49.34 o 
   2   8  11      855.83      907.63     93.87 o 
   3   8  11     1212.55     1413.31    114.78 o 
   4   8  11       39.97       41.89     38.57 o 
   5   8  11     2285.23     2124.76    142.16 o 
   6   8  11      705.32      623.97     52.23 o 
   7   8  11      729.51      787.02     59.18 o 
   1   9  11     1086.28     1205.95    108.08 o 
   2   9  11      279.58      342.39     66.37 o 
   3   9  11     2607.78     2927.12    171.18 o 
   4   9  11      223.67      213.45     57.51 o 
   5   9  11     2089.14     1978.64    141.41 o 
   6   9  11     2000.00     1846.46    135.87 o 
   0  -2  12     1867.20     1874.50    143.13 o 
   1  -2  12      630.63      520.54     80.13 o 
   2  -2  12     1758.10     1892.80    141.06 o 
   3  -2  12     1395.71     1632.22    130.87 o 
   4  -2  12       21.61        2.00     32.78 o 
   5  -2  12     1740.81     1689.07    138.38 o 
  -1  -1  12        7.68       15.64     20.31 o 
   0  -1  12     1222.49     1383.91    122.15 o 
   1  -1  12      493.06      500.71     74.22 o 
   2  -1  12       20.01       78.33     43.96 o 
   3  -1  12     2158.14     2160.01    149.00 o 
   4  -1  12      199.57      212.22     58.93 o 
   5  -1  12     1242.43     1145.86    111.16 o 
   6  -1  12     1435.44     1465.95    126.78 o 
  -2   0  12     1071.18     1055.58     72.34 o 
  -1   0  12      230.84      170.75     28.18 o 
   0   0  12      905.45      972.40    100.28 o 
   1   0  12     1726.05     1852.31    134.81 o 
   2   0  12       10.84       12.94     36.18 o 
   3   0  12     2780.20     2658.35    163.66 o 
   4   0  12     1228.40     1385.95    118.33 o 
   5   0  12      378.02      415.88     72.14 o 
   6   0  12     1810.87     2000.91    144.20 o 
   7   0  12      541.06      672.31     85.54 o 
  -2   1  12      940.58      912.02     81.89 o 
  -1   1  12      564.26      512.77     75.23 o 
   0   1  12      361.84      386.42     69.28 o 
   1   1  12     2824.32     3016.52    170.99 o 
   2   1  12      847.66      932.13     96.50 o 
   3   1  12     1138.69     1163.70    107.00 o 
   4   1  12     2942.83     2952.57    172.77 o 
   5   1  12       28.63      102.95     49.59 o 
   6   1  12     2326.79     2650.96    161.68 o 
   7   1  12      832.27      766.11     90.34 o 
  -2   2  12      705.15      685.95     57.39 o 
  -1   2  12     1693.88     1763.30     72.87 o 
   0   2  12       94.10      144.17     49.65 o 
   1   2  12     2406.40     2258.53    144.05 o 
   2   2  12     2117.66     2121.78    139.15 o 
   3   2  12      199.30      174.99     50.24 o 
   4   2  12     4207.45     4280.66    206.23 o 
   5   2  12     1248.95     1168.34    104.48 o 
   6   2  12      682.19      653.76     84.02 o 
   7   2  12     2506.51     2559.05    161.28 o 
   8   2  12       30.10       14.37     36.51 o 
  -2   3  12       87.48       98.05     45.30 o 
  -1   3  12     1722.08     1770.76     71.37 o 
   0   3  12      750.54      799.57     86.57 o 
   1   3  12      909.33      815.07     86.89 o 
   2   3  12     2405.42     2400.02    146.25 o 
   3   3  12      370.93      300.04     56.07 o 
   4   3  12     1855.55     1957.17    132.61 o 
   5   3  12     2561.34     2607.39    154.17 o 
   6   3  12       70.01       43.66     35.84 o 
   7   3  12     2097.42     1957.42    137.70 o 
   8   3  12      408.19      386.59     66.46 o 
  -2   4  12       90.36       -2.80     36.53 o 
  -1   4  12      895.00      873.43     86.39 o 
   0   4  12     2010.45     1971.16    128.56 o 
   1   4  12       83.99       70.41     39.44 o 
   2   4  12     3683.29     3793.16    182.86 o 
   3   4  12      905.53      889.97     87.92 o 
   4   4  12      705.13      713.38     80.23 o 
   5   4  12     2579.94     2781.76    180.67 o 
   6   4  12       81.03       98.37     27.80 o 
   7   4  12     2356.78     2349.12    148.97 o 
   8   4  12     1407.51     1540.05    123.71 o 
  -2   5  12      769.58      759.90     91.71 o 
  -1   5  12     1298.64     1193.07     67.62 o 
   0   5  12     2058.06     1897.77    232.61 o 
   1   5  12      289.09      274.82     34.59 o 
   2   5  12     1241.24     1221.01    122.88 o 
   3   5  12     2570.80     2395.03    140.82 o 
   4   5  12       67.22       83.91     28.40 o 
   5   5  12     3042.49     2959.58    112.16 o 
   6   5  12      976.81     1073.69    106.21 o 
   7   5  12     2370.09     2179.10     97.65 o 
   8   5  12     1189.65     1176.89    107.62 o 
  -1   6  12       14.38       57.69     33.16 o 
   0   6  12     2615.78     2214.58    130.37 o 
   1   6  12     1461.87     1341.54    136.55 o 
   2   6  12      474.30      482.12     43.45 o 
   3   6  12     2539.27     2446.62    101.82 o 
   4   6  12       81.56       86.65     28.57 o 
   5   6  12     2901.95     2834.58    148.37 o 
   6   6  12     1689.46     1744.48     87.23 o 
   7   6  12        8.00        1.97     46.48 o 
   0   7  12      878.65      754.83     79.57 o 
   1   7  12     1471.32     1215.27     98.50 o 
   2   7  12       98.74      148.28     49.06 o 
   3   7  12     3035.39     2826.23    164.66 o 
   4   7  12     1183.77     1117.07     69.44 o 
   5   7  12      845.35      747.84     70.46 o 
   6   7  12     2498.98     2397.29    103.58 o 
   7   7  12       14.54       31.76     41.39 o 
   1   8  12     2348.54     2161.70    137.80 o 
   2   8  12      104.05      100.58     41.37 o 
   3   8  12     1439.16     1443.55    119.39 o 
   4   8  12     2119.72     2078.48    143.91 o 
   5   8  12      102.19       78.93     38.96 o 
   1   0  13     1072.91      859.76     98.94 o 
   2   0  13     2343.64     2195.77    153.92 o 
   3   0  13       20.76        2.55     41.39 o 
   4   0  13     2537.51     2586.21    170.85 o 
   5   0  13     1486.50     1576.33    136.20 o 
   0   1  13     2433.90     2354.32    156.97 o 
   1   1  13      309.26      240.61     55.31 o 
   2   1  13     4033.16     4106.49    212.11 o 
   3   1  13      724.55      749.75     91.13 o 
   4   1  13     2206.96     2464.97    163.98 o 
   5   1  13     3351.56     3466.75    197.75 o 
   6   1  13        0.64       45.22     43.72 o 
   0   2  13     3192.10     3348.83    186.65 o 
   1   2  13       97.32       98.78     52.95 o 
   2   2  13     3157.03     3072.29    177.33 o 
   3   2  13     2360.13     2314.35    154.53 o 
   4   2  13      592.10      596.65     82.99 o 
   5   2  13     3864.95     3988.02    209.39 o 
   6   2  13      396.51      274.90     62.56 o 
   0   3  13     3196.44     3104.40    119.74 o 
   1   3  13     1013.03     1038.80    100.87 o 
   2   3  13     1502.64     1379.87    115.55 o 
   3   3  13     3555.77     3539.18    187.06 o 
   4   3  13       61.93       41.51     36.67 o 
   5   3  13     3082.05     3094.05    178.54 o 
   6   3  13     1153.23     1236.81    113.50 o 
   0   4  13     2024.11     2003.35    135.92 o 
   1   4  13     2227.19     2118.80    140.25 o 
   2   4  13      246.78      186.51     49.51 o 
   3   4  13     3272.48     3329.91    179.04 o 
   4   4  13      307.09      398.09     70.01 o 
   5   4  13     1932.38     2035.31    141.59 o 
   6   4  13     1582.69     1672.81    130.04 o 
   0   5  13      631.08      654.66     78.20 o 
   1   5  13     3115.38     3031.72    166.69 o 
   2   5  13       30.20       84.45     42.59 o 
   3   5  13     3127.91     2841.35    161.43 o 
   4   5  13     1326.00     1292.72    111.21 o 
   5   5  13      690.02      716.20     59.01 o 
   6   5  13     1685.15     1668.74    116.09 o 
   1   6  13     2242.40     2133.43     92.89 o 
   2   6  13      631.93      652.61     77.39 o 
   3   6  13     1339.52     1307.89    106.18 o 
   4   6  13     1817.23     1734.36     90.37 o 
   5   6  13       25.95       54.25     36.87 o 
   3   7  13      300.21      288.64     64.57 o 
   4   7  13     1966.97     2005.17     98.04 o 
                                                 
